# Supplementary material for: Tumor microbiome-transcriptome crosstalk identifies Prevotella as an immunotherapeutic predictor in NSCLC
Source: Theranostics. 2026 Jan 1;16(7):3426–46. doi: 10.7150/thno.126091 (PMC12846730; doi:10.7150/thno.126091)
Supplement: Supplementary file 2 — Supplementary tables. [file thnov16p3426s2.zip]

Archive with 26 entries (25 files):
- s2/
- s2/Table S1-Clinical information of patients receiving targeted therapy.xlsx.baiduyun.uploading.cfg
- s2/Table S1-免疫治疗-2.xlsx.baiduyun.uploading.cfg
- s2/Table S1.xlsx
- s2/Table S10.xlsx
- s2/Table S2-靶向治疗-2.xlsx.baiduyun.uploading.cfg
- s2/Table S2.xlsx
- s2/Table S3.xlsx
- s2/Table S4.xlsx
- s2/Table S5.xlsx
- s2/Table S6. Microbial ranking in gene dependent networks of LUADP and LUSCP based on CMI.xlsx.baiduyun.uploading.cfg
- s2/Table S6.xlsx
- s2/Table S7.xlsx
- s2/Table S8.xlsx
- s2/Table S9.xlsx
- s2/~$Table S1.xlsx
- s2/~$Table S10.xlsx
- s2/~$Table S2. Clinical information of patients receiving targeted therapy.xlsx
- s2/~$Table S2.xlsx
- s2/~$Table S3.xlsx
- s2/~$Table S4.xlsx
- s2/~$Table S5.xlsx
- s2/~$Table S6.xlsx
- s2/~$Table S7.xlsx
- s2/~$Table S8.xlsx
- s2/~$Table S9.xlsx
