# Supplementary material for: Tumor microbiome-transcriptome crosstalk identifies Prevotella as an immunotherapeutic predictor in NSCLC
Source: Theranostics. 2026 Jan 1;16(7):3426–46. doi: 10.7150/thno.126091 (PMC12846730; doi:10.7150/thno.126091)
Supplement: Supplementary file 2 — Supplementary tables. [file thnov16p3426s2.zip › s2/Table S1.xlsx]

## Sheet: Sheet1
Table S1. Clinical information of patients receiving immunotherapy.
Sample	Hospital	TNM stage	PD-L1(TPS, %)	CEA (ng/mL)	CA125 (U/mL)	SCC (ng/mL)	CYFRA21-1 (ng/mL)	NSE (ng/mL)	ALB (g/L)	ALP (U/L)	ALT (U/L)	AST (U/L)	Ca (mmol/L)	CHE (U/L)	Cl (mmol/L)	BAS# (*109/L)	EOS# (*109/L)	HCT (%)	HGB (g/L)	LYM# (*109/L)	MCV (fL)	Immunotherapy drugs	Immunotherapy response
1	Shanghai Chest Hospital	Ⅲ	71	2.32	77.95	1.77	5.3	13.22	49.21	101.1	13.52	29.38	2.5	9.75	104.99	0.04	0.18	36.07	135.76	3.03	87.35	Pembrolizumab	CBR
2	Shanghai Chest Hospital	Ⅰ	20	2.32	19.96	1.65	3.06	16.08	45.24	44.31	10.93	26.11	2.38	7.91	105.47	0.02	0.43	37.66	139.74	1.76	91.57	Pembrolizumab	CBR
3	Shanghai Chest Hospital	Ⅱ	90	6.45	15.35	0.63	3.33	22.45	39.88	93.18	7.26	22.99	2.31	11	99.53	0	0.33	47.83	147.83	2.81	97.25	Pembrolizumab	CBR
4	Shanghai Chest Hospital	Ⅲ	70	3.53	16.21	0.67	2.86	34.73	40.7	84.7	23.15	18.51	2.43	5.4	102.15	0.01	0.22	45.92	161.24	2.16	96.57	Pembrolizumab	CBR
5	Shanghai Chest Hospital	Ⅲ	20	2.36	96.11	0.64	3.54	21.65	35.12	82.34	25.9	30.92	2.11	5.52	108.32	0.06	0.4	42.56	173.7	2.95	96.98	Pembrolizumab	CBR
6	Shanghai Chest Hospital	Ⅲ	50	7.29	7.16	0.09	5.15	21.68	42.7	44.84	28.67	30.85	2.35	10.85	100.82	0	0.12	42.42	133.39	2.33	82.28	Pembrolizumab	CBR
7	Shanghai Chest Hospital	Ⅲ	2	7.29	35.8	0.59	38.31	34.9	39.54	78.47	10.83	23.76	2.5	10.13	99.37	0.02	0.5	46.45	139.97	2.09	96.23	Pembrolizumab	CBR
8	Shanghai Chest Hospital	Ⅳ	5	3.49	17.2	2.24	3.42	13.13	41.17	49.53	33.53	18.94	2.24	6.05	99.39	0.03	0.42	49.7	135.75	1.19	96.71	Pembrolizumab	CBR
9	Shanghai Chest Hospital	Ⅲ	50	1.94	26.55	0.56	3.11	12.62	41.99	65.86	36.01	20.55	2.49	5.91	103.31	0.04	0.31	39.71	161.64	1.68	83.62	Pembrolizumab	CBR
10	Shanghai Chest Hospital	Ⅲ	60	8.16	25.05	8.58	20.71	17.78	39.97	67.88	32.08	27.1	2.11	10.69	99.5	0.02	0.14	47.36	155.39	2.62	82.74	Pembrolizumab	CBR
11	Shanghai Chest Hospital	Ⅳ	50	2	8.9	0.42	5.71	10.57	40.8	98	31.37	28.68	2.4	9.99	103.7	0.06	0.18	47.02	117.53	1.56	84.27	Pembrolizumab	CBR
12	Shanghai Chest Hospital	Ⅲ	20	1.77	7.97	0.5	1.82	10.51	39.41	87.68	18.46	32.45	2.43	8.29	103.92	0.04	0.34	37.52	144.12	1.51	84.96	Pembrolizumab	CBR
13	Shanghai Chest Hospital	Ⅱ	1	1.7	8.85	0.5	1.93	22.98	38.08	60.14	30.75	15.16	2.26	6.38	102.13	0.06	0.06	39.5	120.57	1.61	82.37	Pembrolizumab	CBR
14	Shanghai Chest Hospital	Ⅳ	60	3.45	6.54	1.97	1.58	8.01	39.86	95.14	14.61	26.38	2.4	7.63	103.17	0.04	0.5	46.88	159.79	1.12	96.97	Pembrolizumab	CBR
15	Shanghai Chest Hospital	Ⅳ	60	2.4	138.43	0.8	65.58	47.3	44.7	39.67	36.6	33.11	2.25	6.77	108.81	0	0.51	43.15	137.43	1.6	95.81	Pembrolizumab	CBR
16	Shanghai Chest Hospital	Ⅳ	1	1.48	7.06	0.37	7.55	18	49.3	94.19	11.97	21.23	2.34	9.86	105.28	0.04	0.2	47.87	171.41	1.71	91.4	Pembrolizumab	CBR
17	Shanghai Chest Hospital	Ⅳ	1	5.33	148.57	0.58	5.16	12.39	49.14	81.07	11.52	24.93	2.18	7.82	106.53	0.03	0.42	46.79	160.62	2.47	91.34	Pembrolizumab	CBR
18	Shanghai Chest Hospital	Ⅳ	70	1.78	525.92	0.67	14.51	33	43.97	68.6	15.91	28.33	2.29	5.04	100.42	0.02	0.44	43.21	130.85	1.62	82.75	Pembrolizumab	CBR
19	Shanghai Chest Hospital	Ⅳ	1	6.51	12.87	0.5	2.03	24.39	51.68	94.33	24.34	35.58	2.38	6.92	99.41	0.04	0.13	49.85	152.09	2.39	83.59	Pembrolizumab	CBR
20	Shanghai Chest Hospital	Ⅲ	50	8.43	10.92	3.33	6.4	8.66	44.72	107.6	23.18	39.69	2.45	9.97	109.37	0.06	0.13	46.15	160.08	3.18	91.05	Pembrolizumab	CBR
21	Shanghai Chest Hospital	Ⅳ	70	5.67	14.27	0.56	3.18	14.23	49.15	103.7	7.69	29.28	2.16	8.76	109.35	0.02	0.47	35.67	133.37	2.52	95.32	Pembrolizumab	CBR
22	Shanghai Chest Hospital	Ⅲ	60	7.75	53.33	3.23	1.28	19.11	41.23	47.58	27.26	37.89	2.23	9.57	101.38	0.04	0.1	47.38	145.61	1.61	98.12	Pembrolizumab	CBR
23	Shanghai Chest Hospital	Ⅲ	10	1.84	13.95	0.39	10.74	8.69	46.27	49.64	12.2	34.47	2.44	7.14	101.63	0.05	0.24	49.22	150.09	2.41	98.12	Pembrolizumab	CBR
24	Shanghai Chest Hospital	Ⅲ	2	4.36	28.78	6.27	13.84	28.14	51.24	114.22	15.11	21.52	2.26	5.3	106.61	0.06	0.3	43.12	125.16	1.51	89.71	Pembrolizumab	CBR
25	Shanghai Chest Hospital	Ⅳ	60	5.11	7.96	0.81	3.6	13.6	42.25	33.69	37.42	23.18	2.28	8.81	102.22	0	0.52	41.56	118.24	2.27	84.1	Pembrolizumab	CBR
26	Shanghai Chest Hospital	Ⅳ	1	2.38	18.97	3.52	6.49	18.77	37.75	31.86	8.37	19.09	2.22	7.48	108.59	0.06	0.45	47.44	132.74	1.7	89.03	Pembrolizumab	CBR
27	Shanghai Chest Hospital	Ⅲ	25	3.99	18.65	2.4	4.62	16.66	42.63	65.46	32.62	37.93	2.22	9.16	102.01	0.01	0.14	35.04	132.23	2.91	85.85	Pembrolizumab	CBR
28	Shanghai Chest Hospital	Ⅲ	50	3.17	10.43	4.41	11.03	19.13	44.97	83.11	14.86	36.31	2.48	4.69	101.93	0.02	0.23	49.82	174.02	2.14	99.77	Pembrolizumab	CBR
29	Shanghai Chest Hospital	Ⅲ	1	2.51	14.13	0.82	1.6	10.62	45.86	110.5	30.23	38.94	2.13	8.14	104.24	0.06	0.33	45.75	159.17	1.17	92.68	Pembrolizumab	CBR
30	Shanghai Chest Hospital	Ⅳ	95	4.62	24.2	0.23	4.27	22.86	41.23	76.88	39.14	22.14	2.36	10.75	105.55	0.03	0.21	43.28	159.56	2.53	94.56	Pembrolizumab	CBR
31	Shanghai Chest Hospital	Ⅲ	10	5.37	14.16	0.83	15.93	19.05	51.55	51.95	35.98	15.53	2.22	9.95	103.89	0.06	0.03	45.6	164.8	1.71	94.48	Pembrolizumab	CBR
32	Shanghai Chest Hospital	Ⅲ	15	2.34	18.16	0.85	2.45	20.78	43.03	65.88	30.73	23.56	2.32	9.54	101.24	0.04	0.52	35.93	149.73	2.5	85.2	Pembrolizumab	CBR
33	Shanghai Chest Hospital	Ⅳ	49	3.47	28.12	0.5	2.88	93.92	42.38	97.69	22.05	37.83	2.2	6.6	106.82	0	0.47	41	159.71	1.33	97.68	Pembrolizumab	CBR
34	Shanghai Chest Hospital	Ⅳ	100	3.89	36.4	0.68	5.08	12.95	44.52	39.35	27.28	38.26	2.44	4.85	103.6	0	0.42	43.1	154.56	1.38	88.78	Pembrolizumab	CBR
35	Shanghai Chest Hospital	Ⅳ	10	8.17	25.22	1.77	4.07	15.27	45.38	97.83	11.43	32.79	2.15	5.93	100.3	0.05	0.41	36.79	153.06	1.59	87.55	Pembrolizumab	CBR
36	Shanghai Chest Hospital	Ⅳ	80	5.28	27.2	1.89	11.35	30.15	35.46	118.21	18.64	18.37	2.35	10.92	108.68	0.03	0.03	43.47	152.91	3.19	95.54	Pembrolizumab	CBR
37	Shanghai Chest Hospital	Ⅳ	100	2.16	142.8	0.39	15.5	24.28	40.19	80.78	27.87	34.48	2.31	4.6	102.89	0.01	0.2	35.09	115.43	2.8	99.31	Pembrolizumab	CBR
38	Shanghai Chest Hospital	Ⅲ	1	5.51	6.06	2.44	39.21	31.08	51.86	111.45	34.16	27.76	2.48	11.15	102.29	0.01	0.48	48.46	144.44	2.09	99.17	Pembrolizumab	CBR
39	Shanghai Chest Hospital	Ⅳ	80	1.94	20.41	3.35	4.99	15.3	36.7	107.67	19.15	22.72	2.33	9.56	102.35	0.02	0.29	36.87	173.35	2.92	90.98	Pembrolizumab	CBR
40	Shanghai Chest Hospital	Ⅳ	85	3.98	101.77	1.11	5.4	20.47	40.57	89.48	31.29	39.93	2.31	5.71	100.64	0.02	0.41	47.59	129.45	1.12	84.95	Pembrolizumab	CBR
41	Shanghai Chest Hospital	Ⅳ	15	6.89	35.26	1.28	2.51	9.62	47.4	180.48	58.98	50.55	2.52	11.98	116.86	0.05	0.01	38.05	96.23	1.36	91.09	Pembrolizumab	NCB
42	Shanghai Chest Hospital	Ⅳ	1	9.38	10.51	0.6	3.01	28.77	37.91	139.03	58.2	51.89	2.58	8.91	104.32	0.01	0.02	32.91	92.41	1.24	86.22	Pembrolizumab	NCB
43	Shanghai Chest Hospital	Ⅳ	80	316.57	6860.23	8.03	27.74	40.61	44.5	170.62	58.05	64.72	2.58	8.4	117.4	0.01	0	40.83	133.32	0.1	62.6	Pembrolizumab	NCB
44	Shanghai Chest Hospital	Ⅳ	90	6.55	14.78	0.31	3.74	17.53	50.06	139.18	59.05	42.72	2.64	6	106.75	0.01	0.01	34.38	119.11	0.4	80.01	Pembrolizumab	NCB
45	Shanghai Chest Hospital	Ⅲ	1	7.04	124.53	1.96	2.92	17.25	42.09	174.83	51.44	43.37	2.53	7.72	97.28	0.04	0	47.35	137.11	1.49	77.97	Pembrolizumab	NCB
46	Shanghai Chest Hospital	Ⅳ	1	13.04	13.13	1.23	14.85	18.62	33.68	173.47	66.02	50.71	2.45	6.55	118.89	0.02	0.02	41.94	105.6	0.49	80.91	Pembrolizumab	NCB
47	Shanghai Chest Hospital	Ⅲ	1	10.97	23.69	4.64	125.51	34.27	36.07	187.1	59.78	61.29	2.2	11.68	118.04	0.03	0.01	43.06	81.04	0.81	72.79	Pembrolizumab	NCB
48	Shanghai Chest Hospital	Ⅲ	70	1350.66	4552.72	16.52	85.88	17.68	48.19	134.91	73.85	47.87	2.38	5.77	90.54	0	0.01	49.53	134.27	1.21	95.03	Pembrolizumab	NCB
49	Shanghai Chest Hospital	Ⅳ	10	30.08	1032.33	5.2	20.06	21.96	33.6	176.78	69.03	64.55	2.26	7.15	113	0.01	0.02	47.96	83.87	0.56	64.68	Pembrolizumab	NCB
50	Shanghai Chest Hospital	Ⅰ	2	22.97	18.86	0.37	3.42	14.9	37.3	172.96	56.71	45.92	2.51	10.13	111.72	0.05	0.02	35.42	113.77	0.06	88.63	Pembrolizumab	NCB
51	Shanghai Chest Hospital	Ⅳ	5	74.3	800	0.91	40.31	8.83	39.58	194.37	71.46	64.78	2.66	7.41	113.29	0.05	0.01	44.39	138.42	0.02	69.09	Pembrolizumab	NCB
52	Shanghai Chest Hospital	Ⅲ	60	7.75	53.33	3.23	1.28	19.11	35.22	173.58	59.25	68.71	2.36	6.58	93.05	0.01	0	40.1	96.56	0.79	88.3	Pembrolizumab	NCB
53	Shanghai Chest Hospital	Ⅳ	90	25.69	766.4	59.92	370.88	39.54	45.55	128.09	64.18	63.2	2.53	6.05	114.9	0	0.01	33.34	130.68	0.24	61.63	Pembrolizumab	NCB
54	Shanghai Chest Hospital	Ⅳ	5	43.68	19.07	0.27	24.92	91.23	41.59	161.09	60.61	64.71	2.25	6.12	118.75	0.05	0.01	32.96	113.69	0.6	69.01	Pembrolizumab	NCB
55	Shanghai Chest Hospital	Ⅲ	20	5.58	31.28	14.95	18.27	28.31	30.37	128.84	63.07	66.68	2.69	9.96	109.32	0.02	0.01	32.69	106.27	0.1	98.53	Pembrolizumab	NCB
56	Shanghai Chest Hospital	Ⅲ	1	64.45	230.32	1.06	30.01	50.51	39.97	159.59	55.53	63.71	2.52	9.3	107.36	0.06	0	37.93	104.56	0.99	74.2	Pembrolizumab	NCB
57	Shanghai Chest Hospital	Ⅲ	2	18.57	40.87	20.59	17.48	26.42	51.82	178.01	65.24	54.51	2.61	4.82	110.88	0.05	0.02	33.06	97.78	1.47	85.29	Pembrolizumab	NCB
58	Shanghai Chest Hospital	Ⅳ	1	24.59	128.35	0.35	5.2	20.28	37.46	152.85	63.33	46.53	2.45	12.55	117.47	0.02	0	37.36	121.3	0.99	94.58	Pembrolizumab	NCB
59	Shanghai Chest Hospital	Ⅳ	5	21.81	800	4.1	50.77	300	34.61	181.19	54	47.24	2.43	12.51	97.07	0.06	0.02	37.34	112.31	0.04	94.02	Pembrolizumab	NCB
60	Shanghai Chest Hospital	Ⅳ	30	2.53	86.55	0.73	3.84	21.03	44.93	161.8	58.77	59.75	2.64	9.38	107.16	0.05	0.02	41.84	132.27	0.49	98.22	Pembrolizumab	NCB
61	Shanghai Chest Hospital	Ⅳ	1	13.72	1924.09	2.61	10.13	22.32	30.86	120.08	58.21	54.13	2.69	11.01	106.72	0.06	0.02	38.06	113.47	0.93	68.62	Pembrolizumab	NCB
62	Shanghai Chest Hospital	Ⅳ	1	58.93	10.44	0.84	23.92	19.13	31.16	123.47	54.66	67.71	2.65	10.28	96.29	0.03	0.02	33.52	122.47	1.12	72.35	Pembrolizumab	NCB
63	Shanghai Chest Hospital	Ⅳ	50	56.9	157.5	0.66	4.33	22.42	34.9	175.79	74.82	66.9	2.26	6.77	114.1	0.06	0.02	34.14	88.76	0.2	91.07	Pembrolizumab	NCB
64	Shanghai Chest Hospital	Ⅲ	49	9.46	241.32	1.23	2.46	8.24	40.96	194.41	59.6	43.07	2.21	8.96	104.04	0.02	0.01	38.08	84.11	1	84.87	Pembrolizumab	NCB
65	Shanghai Chest Hospital	Ⅳ	40	42.22	236.14	3.57	15.94	22.63	47.58	168.93	59.56	53.54	2.55	9.56	91.41	0.03	0	30.99	81.74	0.71	63.36	Pembrolizumab	NCB
66	Shanghai Chest Hospital	Ⅲ	1	36.42	67.26	26.22	26.55	24.01	51.69	193.76	50.91	57.11	2.68	8.34	94.44	0	0.02	40.91	122.39	0.48	91.91	Pembrolizumab	NCB
67	Shanghai Chest Hospital	Ⅳ	1	10.04	29.2	2.58	4.93	13.77	49.42	128.83	61.34	59.21	2.43	7.21	118.08	0.01	0.01	30.64	94.63	1.3	77.71	Pembrolizumab	NCB
68	Shanghai Chest Hospital	Ⅳ	60	53.45	232.31	1.8	12.17	20.56	43.17	144.89	79.32	63.88	2.47	4.29	103.39	0.02	0	30.64	80.01	0.48	81.83	Pembrolizumab	NCB
69	Shanghai Chest Hospital	Ⅳ	70	159.96	18.83	0.96	7.3	29.11	50.13	171.38	59.38	51.16	2.52	12.88	107.06	0.06	0.02	44.12	100.41	0.02	61.92	Pembrolizumab	NCB
70	Shanghai Chest Hospital	Ⅳ	50	5.43	13.22	1.64	4.01	14.61	31.33	194.1	56.33	60.68	2.62	13	97.43	0.06	0	38.12	120.63	0.11	73.24	Pembrolizumab	NCB
71	Shanghai Chest Hospital	Ⅲ	55	9.72	20.79	1.26	5.46	17.82	30.69	185.6	64.88	54.71	2.4	9.43	98.56	0.05	0.02	47.36	99.65	0.27	72.2	Pembrolizumab	NCB
72	Shanghai Chest Hospital	Ⅳ	1	9.95	11.52	8.36	41.22	21.63	49.18	198.26	59.54	62.79	2.51	4.04	118.91	0.01	0	32.24	99.27	0.3	93.63	Pembrolizumab	NCB
73	Shanghai Chest Hospital	Ⅲ	1	12.21	113.65	2.95	13.77	25.5	33.66	149.8	56.64	45.49	2.63	5.95	101.68	0.01	0.02	44.35	112.57	1.05	86.24	Pembrolizumab	NCB
74	Shanghai Chest Hospital	Ⅳ	50	1.95	22.14	0.33	5.47	27.66	46.52	148.95	79.95	42.92	2.35	9.15	117.56	0.03	0	34.48	130.41	0.84	93.62	Pembrolizumab	NCB
75	Shanghai Chest Hospital	Ⅳ	51	6.39	153.3	0.61	33.54	30.62	31.26	190.88	77.67	62.26	2.6	11.8	106.55	0.04	0.02	30.51	135.45	1.18	66.67	Pembrolizumab	NCB
76	Shanghai Chest Hospital	Ⅳ	1	28.93	126.87	0.52	18.33	22.46	37.94	141.77	68.2	44.27	2.6	7.41	114.14	0.05	0	47.17	114.62	0.01	89.28	Pembrolizumab	NCB
77	Shanghai Chest Hospital	Ⅲ	20	17.19	124.04	0.77	8.75	95.69	50.12	155.84	54.75	56.02	2.69	5.22	97.75	0.02	0	37.8	119.97	0.78	89.69	Pembrolizumab	NCB
78	Shanghai Chest Hospital	Ⅳ	1	4.29	204.31	0.53	21.76	15.49	42.21	132.71	57.7	40.21	2.43	6.79	101.14	0.06	0	30.16	126.46	0.25	87.35	Pembrolizumab	NCB
79	Shanghai Chest Hospital	Ⅳ	5	9.27	5.04	0.29	2.42	4.33	49.84	183.19	60.49	41.24	2.34	12.08	93.94	0.04	0.01	35.19	90.02	1.39	95.29	Pembrolizumab	NCB
80	Shanghai Chest Hospital	Ⅳ	1	8.2	175.42	3.38	16.3	14.69	41.03	151.22	70.69	68.69	2.33	8.81	90.57	0	0.02	42.55	117.55	0.41	89.88	Pembrolizumab	NCB
81	Zhongnan Hospital of Wuhan University	Ⅰ	2	3.42	14.58	7.5	4.61	9.63	9	12	13.7	3.5	78.5	46.6	46	5.2	5.11	135	161	3	1.6	Pembrolizumab	CBR
82	Zhongnan Hospital of Wuhan University	Ⅰ	7	4.34	16.37	0.56	2.34	14.98	56	31	11.9	2.5	68	36.4	141	5	4.8	220	136	2.8	1，7	Pembrolizumab	CBR
83	Zhongnan Hospital of Wuhan University	Ⅰ	5	9.19	17.48	0.52	2.71	11.37	33	29	14.3	2.3	64.1	36.3	66	3.6	4.25	86	126	2	1.1	Pembrolizumab	CBR
84	Zhongnan Hospital of Wuhan University	Ⅱ	3	1.79	15.03	1.1	1.98	9.46	8	20	18.9	2.5	73.1	41.8	93	5.11	4.73	156	139.2	3.08	1.5	Pembrolizumab	CBR
85	Zhongnan Hospital of Wuhan University	Ⅱ	50	20.2	16.8	0.31	13.4	10.36	26	21	16.1	5.5	80.4	50.4	102	7.2	4.51	160	136	5.3	1.4	Pembrolizumab	CBR
86	Zhongnan Hospital of Wuhan University	Ⅲ	5	4.01	15.3	0.71	2.53	10	11	20	10.8	3.6	60.2	37.2	73	12.09	4.02	234	122.2	10.52	0.9	Pembrolizumab	CBR
87	Zhongnan Hospital of Wuhan University	Ⅲ	1	4.71	15.42	0.97	1.84	12	24	28	19.6	5.7	81.6	45.7	80	4.94	3.9	282	141.6	2.78	1.47	Pembrolizumab	CBR
88	Zhongnan Hospital of Wuhan University	Ⅲ	80	18.4	39.89	0.83	2.32	12.39	14	14	9.5	1.3	59.3	32.1	67	9.2	3.91	147	125	8.2	0.4	Pembrolizumab	CBR
89	Zhongnan Hospital of Wuhan University	Ⅲ	20	5.75	6.3	0.76	7.61	12.95	8	10	7.4	3.3	69	46.7	65	4.9	4.29	234	132	3.7	1.1	Pembrolizumab	CBR
90	Zhongnan Hospital of Wuhan University	Ⅰ	90	2.22	9.89	1.24	5.49	14.55	41.69	64	33	25.4	2.22		105.9	0	0.09	0.42	140	1.32	102.4	Pembrolizumab	CBR
91	Zhongnan Hospital of Wuhan University	Ⅲ	0	11.03	21	0.54	4.24	11.3	20	17	13.4	5.3	51.4	35.6	91	5.8	3.43	236	115	4	1.1	Pembrolizumab	NCB
92	Zhongnan Hospital of Wuhan University	Ⅱ	2	2.8	7.5	2.39	2.98	10.3	92	47	8.8	2.9	71.5	40	62	14.4	4.46	236	134	12.8	0.7	Pembrolizumab	NCB
93	Zhongnan Hospital of Wuhan University	Ⅲ	1	2.86	61.77	0.69	3.37	10.38	24	19	17.3	2.8	63.8	40.1	62	5.3	4.3	208	126	3	1.6	Pembrolizumab	NCB
94	Zhongnan Hospital of Wuhan University	Ⅰ	10	1.4	6.61	0.45	3.59	6.63	534	661	62	29.2	62.3	26.8	85	6.4	3.36	95	109	4.3	1.6	Pembrolizumab	NCB
