# Supplementary material for: Tumor microbiome-transcriptome crosstalk identifies Prevotella as an immunotherapeutic predictor in NSCLC
Source: Theranostics. 2026 Jan 1;16(7):3426–46. doi: 10.7150/thno.126091 (PMC12846730; doi:10.7150/thno.126091)
Supplement: Supplementary file 2 — Supplementary tables. [file thnov16p3426s2.zip › s2/Table S10.xlsx]

## Sheet: Sheet1
Table S10. Generalized Linear Mixed Models (GLMMs) identified independent determinants of immunotherapy response and their parameters.
Variables	P value	OR	95% CI _High	95% CI _Low
T_Pre_IOD	0.365007388782715	1.03026184666719	1.06444829603606	0.997173349472048
PT_Pre_IOD	0.0235085084531514	1.07731447561423	1.1123232270962	1.04340757353221
Age	0.00443316200372634	1.00756404067061	1.01012749568332	1.0050070910759
Sex	0.890188620187891	0.991800766157281	1.05245718773749	0.934640165140397
TNM_stage	0.666931101895583	1.01652343626547	1.0557670800201	0.978738507794051
PDL1	0.167989657554062	1.0011277144493	1.00193586035643	1.00032022038011
CEA	0.789596537792613	0.999941054809107	1.00016092351991	0.999721234432776
NSE	0.329833858332299	0.999312960443194	1.00001188345044	0.998614525923516
CY21_1	0.695854614923085	0.999517710735935	1.00074555036171	0.998291377577159
SCC	0.547006891297502	0.996066541511942	1.00256643670231	0.989608786808164
CA125	0.965230455598661	1.0000016476997	1.00003927886853	0.999964017946918
ALB	0.824769481008676	1.00024561501572	1.00135047410775	0.999141974990996
ALP	0.194548047623085	0.998838985692917	0.999723128791545	0.9979556245198
ALT	3.76914951742221e-05	0.988846831104716	0.991327275913291	0.986372592729272
AST	0.222987902040765	0.996186376283215	0.999279994537396	0.993102335398696
Ca	0.0107283703839667	1.02521182016535	1.03492786837973	1.01558698757651
CHE	0.0503210029649514	0.980231714348165	0.990064821475752	0.970496267488557
Cl	0.279867103438779	1.00232524261802	1.00446093666972	1.00019408949859
BAS	0.0528151134850965	0.90875644832043	0.953786117196244	0.865852697449196
EOS	0.479393960800339	0.907716277507805	1.03993294873991	0.792309582508185
HCT	0.00792263372091908	0.996798225390667	0.997959593263768	0.995638209050579
HGB	0.0176677215202775	1.00343718518632	1.00484653647749	1.00202981058611
LYM	0.139580284796589	1.06578264076126	1.11206710244941	1.02142454789477
MCV	0.887571013168145	0.999585899009298	1.00250526752223	0.996675031910564
