# Supplementary material for: Tumor microbiome-transcriptome crosstalk identifies Prevotella as an immunotherapeutic predictor in NSCLC
Source: Theranostics. 2026 Jan 1;16(7):3426–46. doi: 10.7150/thno.126091 (PMC12846730; doi:10.7150/thno.126091)
Supplement: Supplementary file 2 — Supplementary tables. [file thnov16p3426s2.zip › s2/Table S2.xlsx]

## Sheet: Sheet1
Table S2. Clinical information of patients receiving EGFR-targeted therapy.
Samples	Hospital	EGFR	KRAS	ALK	MET	ROS1	RET	TP53	Tumor size (cm)	Grade	TNM stge	CEA (ng/mL)	CA125 (U/mL)	SCC (ng/mL)	CYFRA21-1 (ng/mL)	NSE (ng/mL)	PD-L1 (TPS, %)	Targeted therapy drugs	EGFR-Targeted Therapy response	Survival
1	Taihe Hospital	Mutant	Wild	Wild	Wild	Wild	Mutant	Wild	3.5	Grade II	I	6.34	7.67	0.44	2.25	6.61	20	Osimertinib	NCB	Yes
2	Taihe Hospital	Mutant	Wild	Wild	Wild	Wild	Wild	Wild	2.2	Grade II	I	2.16	8.3	1.25	1.95	13.4	0	Icotinib	CBR	Yes
3	Taihe Hospital	Mutant	Wild	Wild	Wild	Wild	Wild	Wild	2.7	Grade III	I	2.59	8.77	1.11	3.66	9.99	0	Aumolertinib	NCB	Yes
4	Taihe Hospital	Mutant	Wild	Wild	Wild	Wild	Wild	Wild	1.8	Grade I	I	2.53	18.61	0.33	2.01	11.07	0	Icotinib	NCB	Yes
5	Taihe Hospital	Mutant	Wild	Wild	Wild	Wild	Wild	Wild	4.5	Grade III	II	3.21	22.4	1.68	1.82	9.23	0	Osimertinib	CBR	Yes
6	Taihe Hospital	Mutant	Wild	Wild	Mutant	Wild	Wild	Mutant	2.6	Grade III	I	1.26	7.7	1.31	3.43	21.9	10	Aumolertinib	CBR	Yes
7	Taihe Hospital	Mutant	Wild	Wild	Wild	Wild	Wild	Wild	4.5	Grade II	II	1.36	8.72	0.67	2.12	12.31	0	Osimertinib	NCB	Yes
8	Taihe Hospital	Mutant	Wild	Wild	Wild	Mutant	Mutant	Mutant	1.7	Grade II-III	I	0.61	7.84	0.56	3.33	19.3	10	Osimertinib	CBR	Yes
9	Taihe Hospital	Wild	Wild	Wild	Wild	Wild	Wild	Mutant	2.5	Grade III	I	4.53	12.22	0.81	2.15	13.7	60	Icotinib	NCB	Yes
10	Taihe Hospital	Mutant	Wild	Mutant	Wild	Wild	Wild	Mutant	0.9	Grade II-III	III	1.98	5.73	0.64	2.53	19.8	40	Osimertinib	CBR	Yes
11	Taihe Hospital	Mutant	Wild	Wild	Wild	Wild	Wild	Wild	7	Grade I	I	0.89	18	0.57	1.32	11.8	0	Icotinib	CBR	Yes
12	Taihe Hospital	Mutant	Wild	Wild	Wild	Wild	Wild	Wild	0.8	Grade II	I	2.08	6.61	0.59	2.43	17.3	0	Icotinib	NCB	Yes
13	Taihe Hospital	Mutant	Wild	Wild	Wild	Wild	Wild	Wild	3.1	Grade III	I	2.63	5.5	0.58	3.2	16.3	0	Aumolertinib	CBR	Yes
14	Taihe Hospital	Wild	Wild	Mutant	Wild	Wild	Mutant	Wild	2	Grade III	II	0.3	51.92	0.72	2.02	9.89	20	Icotinib	NCB	Yes
15	Taihe Hospital	Mutant	Wild	Wild	Wild	Wild	Wild	Mutant	3.6	Grade III	I	33.53	15.32	0.67	31.93	11.12	30	Osimertinib	CBR	Yes
16	Taihe Hospital	Mutant	Wild	Wild	Wild	Wild	Wild	Wild	3.5	Grade III	I	2.11	7.07	1.19	4.31	7.59	0	Osimertinib	CBR	Yes
17	Taihe Hospital	Mutant	Wild	Wild	Wild	Wild	Wild	Wild	1.9	Grade II	III	0.57	8.97	0.93	4.02	9.32	0	Osimertinib	CBR	Yes
18	Taihe Hospital	Mutant	Wild	Wild	Wild	Wild	Wild	Wild	1.2	Grade III	I	2.67	6.8	1.33	2.78	9.01	0	Osimertinib	CBR	Yes
19	Taihe Hospital	Mutant	Wild	Mutant	Wild	Wild	Wild	Wild	2.1	Grade II-III	III	2.13	6.31	0.11	1.13	15.51	20	Icotinib	NCB	Yes
20	Taihe Hospital	Mutant	Wild	Wild	Wild	Wild	Wild	Wild	2.8	Grade II	III	4.33	21.8	0.3	2.49	13.1	0	Aumolertinib	NCB	Yes
21	Taihe Hospital	Wild	Mutant	Wild	Wild	Wild	Wild	Wild	1.5	Grade II	I	1.78	19.9	1.28	2.22	6.92	0	Osimertinib	CBR	Yes
22	Taihe Hospital	Mutant	Wild	Wild	Wild	Mutant	Mutant	Wild	5.6	Grade II-III	II	12.13	33.01	0.23	1.12	14.85	40	Icotinib	CBR	Yes
23	Taihe Hospital	Mutant	Wild	Mutant	Wild	Wild	Wild	Wild	2	Grade II-III	III	10.45	12.84	0.78	1.42	16.93	90	Osimertinib	CBR	Yes
24	Taihe Hospital	Mutant	Wild	Wild	Wild	Wild	Wild	Wild	2	Grade II	I	3.49	9	0.75	2.4	16.3	0	Osimertinib	NCB	Yes
25	Taihe Hospital	Mutant	Wild	Wild	Wild	Wild	Wild	Wild	0.6	Grade II	I	3.11	9.31	0.56	1.96	10.84	0	Aumolertinib	CBR	Yes
26	Taihe Hospital	Mutant	Wild	Mutant	Wild	Mutant	Wild	Mutant	2.8	Grade II	I	4.45	9.05	0.35	2.04	15.43	5	Osimertinib	CBR	Yes
27	Taihe Hospital	Mutant	Wild	Wild	Wild	Wild	Wild	Wild	1.3	Grade II	II	3.59	2.62	0.68	3.37	9.09	0	Osimertinib	CBR	Yes
28	Taihe Hospital	Wild	Wild	Wild	Wild	Wild	Wild	Wild	2.2	Grade III	I	5.63	7.79	0.62	3.3	12.7	5	Osimertinib	CBR	Yes
29	Taihe Hospital	Mutant	Wild	Wild	Wild	Wild	Mutant	Mutant	3	Grade II	I	1.25	5.43	0.45	33.04	12.54	25	Aumolertinib	CBR	Yes
30	Taihe Hospital	Mutant	Wild	Wild	Wild	Wild	Wild	Mutant	3.4	Grade III	I	3.71	10.48	1.34	5.42	18.99	5	Icotinib	CBR	Yes
31	Taihe Hospital	Mutant	Wild	Wild	Wild	Wild	Wild	Wild	1.2	Grade II	III	1.88	7.42	0.78	4.22	11.23	0	Aumolertinib	CBR	Yes
32	Taihe Hospital	Mutant	Wild	Mutant	Wild	Wild	Wild	Mutant	3.5	Grade III	II	1.32	12.35	0.64	4.32	13.94	80	Aumolertinib	CBR	Yes
33	Taihe Hospital	Mutant	Wild	Wild	Wild	Wild	Wild	Wild	2.6	Grade II	I	3.68	12.31	0.56	2.73	10.8	0	Aumolertinib	CBR	Yes
34	Taihe Hospital	Mutant	Wild	Wild	Wild	Wild	Wild	Wild	3.7	Grade III	III	2.41	16.83	0.43	9.53	12.33	1	Osimertinib	NCB	Yes
35	Taihe Hospital	Mutant	Wild	Wild	Wild	Wild	Wild	Wild	3.8	Grade II	I	1.32	11.12	0.81	3.57	8.92	0	Osimertinib	CBR	Yes
36	Taihe Hospital	Mutant	Wild	Wild	Mutant	Wild	Wild	Mutant	1.6	Grade II	II	5.78	12.32	0.87	4.43	14.52	1	Osimertinib	CBR	Yes
37	Taihe Hospital	Mutant	Wild	Wild	Wild	Wild	Wild	Wild	2.2	Grade II	I	0.63	10.2	0.49	1.81	13.8	0	Osimertinib	CBR	Yes
38	Taihe Hospital	Wild	Mutant	Wild	Wild	Wild	Wild	Mutant	7.5	Grade I	II	3.21	7.73	0.43	2.31	14.44	20	Osimertinib	NCB	Yes
39	Taihe Hospital	Mutant	Wild	Wild	Wild	Wild	Wild	Wild	1.4	Grade II	I	0.27	4.82	0.26	1.24	10.15	40	Aumolertinib	NCB	Yes
40	Taihe Hospital	Wild	Wild	Wild	Wild	Wild	Wild	Wild	1.4	Grade II	I	1.27	9.63	1.75	1.63	14.77	5	Osimertinib	CBR	Yes
41	Taihe Hospital	Mutant	Wild	Wild	Wild	Wild	Wild	Wild	2.5	Grade II	I	21.12	15.32	0.88	12.53	17.5	50	Aumolertinib	NCB	Yes
42	Taihe Hospital	Mutant	Wild	Wild	Wild	Mutant	Wild	Wild	2	Grade II	I	1.05	17.43	1.42	1.21	10.43	30	Icotinib	CBR	Yes
43	Taihe Hospital	Mutant	Wild	Wild	Wild	Wild	Wild	Wild	3.5	Grade I	I	2.49	13.4	1.3	2.54	11.6	0	Aumolertinib	NCB	Yes
44	Taihe Hospital	Mutant	Wild	Wild	Wild	Mutant	Wild	Mutant	3	Grade II-III	I	3.45	14.53	1.43	2.53	9.22	25	Icotinib	CBR	Yes
45	Taihe Hospital	Wild	Mutant	Wild	Wild	Wild	Wild	Wild	1.3	Grade II	I	5.63	12.42	1.43	1.47	11.53	10	Icotinib	CBR	Yes
46	Taihe Hospital	Mutant	Wild	Wild	Wild	Wild	Wild	Wild	2.5	Grade III	I	2.74	16.5	1.01	2.11	10.7	0	Aumolertinib	CBR	Yes
47	Taihe Hospital	Mutant	Wild	Wild	Wild	Wild	Wild	Mutant	2	Grade III	II	1.89	12.59	1.28	1.42	12.43	4	Icotinib	CBR	Yes
48	Taihe Hospital	Mutant	Wild	Wild	Mutant	Mutant	Wild	Wild	1.3	Grade II	I	3.44	20.53	0.74	4.71	13.77	60	Icotinib	NCB	Yes
49	Taihe Hospital	Mutant	Wild	Wild	Wild	Wild	Wild	Wild	3.5	Grade II	II	3.02	9.8	0.38	3.12	10.9	0	Osimertinib	CBR	Yes
50	Taihe Hospital	Mutant	Wild	Wild	Wild	Wild	Wild	Wild	2.2	Grade II-III	I	3	8.87	0.86	3.03	18.21	40	Osimertinib	CBR	Yes
51	Taihe Hospital	Mutant	Wild	Mutant	Wild	Wild	Wild	Wild	4	Grade II	III	2.6	10.02	0.32	4.46	6.76	30	Osimertinib	CBR	Yes
52	Taihe Hospital	Mutant	Wild	Wild	Wild	Wild	Wild	Wild	1.7	Grade II	I	2.62	11.07	1.41	3.02	13.24	0	Osimertinib	CBR	Yes
