# Supplementary material for: Tumor microbiome-transcriptome crosstalk identifies Prevotella as an immunotherapeutic predictor in NSCLC
Source: Theranostics. 2026 Jan 1;16(7):3426–46. doi: 10.7150/thno.126091 (PMC12846730; doi:10.7150/thno.126091)
Supplement: Supplementary file 2 — Supplementary tables. [file thnov16p3426s2.zip › s2/Table S3.xlsx]

## Sheet: Sheet1
Table S3. Clinical information of patients for transcriptome and microbiome sequencing.
Characteristics
Age (year)	64 (49-81)
Gender (male)	12 (66.7%)
Smoking (yes)	7 (38.9%)
Drinking (yes)	8 (44.4%)
LUAD (yes)	11 (61.1%)
PD-L1 (yes)	6 (33.3%)
TNM stage
I	11 (61.1%)
II	3 (16.7%)
III	4 (22.2%)
Lymph node metastasis (Yes)	2 (11.1%)
CEA (ng/mL)	2.53 (2.07, 3.49)
CA125 (U/mL)	12.23 (7.5, 17.5)
SCC (ng/mL)	1.1 (0.6, 1.3)
CYFRA21-1 (ng/mL)	2.3 (1.99, 3.78)
NSE (ng/mL)	12.9 (11.3, 14.2)
ProGRP (pg/mL)	43.8 (35.14, 46.2)
WBC (10^9/L)	5.305 (4.55, 6.5)
Platelet (10^9/L)	213 (190.75, 243.5)
Neutrophil (10^9/L)	3.215 (2.725, 4.35)
Lymphocyte (10^9/L)	1.445 (1.155, 1.775)
Monocyte (10^9/L)	0.445 (0.4, 0.575)
Eosinophil (10^9/L)	0.2 (0.1, 0.275)
Basophil (10^9/L)	0.01 (0, 0.0875)
