# Supplementary material for: Tumor microbiome-transcriptome crosstalk identifies Prevotella as an immunotherapeutic predictor in NSCLC
Source: Theranostics. 2026 Jan 1;16(7):3426–46. doi: 10.7150/thno.126091 (PMC12846730; doi:10.7150/thno.126091)
Supplement: Supplementary file 2 — Supplementary tables. [file thnov16p3426s2.zip › s2/Table S4.xlsx]

## Sheet: Sheet1
Table S4. Extraction and quality control of enzyme-digested fragments
Sample	Raw_Reads	Enzyme_Reads	Clean_Reads	Percent
T_01	8797744	7958973	7444770	0.8462
T_02	9767165	8992182	8427332	0.8628
T_03	10037356	9323521	8780181	0.8748
T_04	9878986	8927455	8382526	0.8485
T_05	8339321	7498983	7039345	0.8441
T_06	8177207	7351758	6899268	0.8437
T_07	8144800	7160721	6691220	0.8215
T_08	7652189	6836111	6381336	0.8339
T_09	9202839	8293144	7770120	0.8443
T_10	7073034	6920729	6469997	0.9147
T_11	8022096	7231158	6806656	0.8485
T_12	7857658	7142036	6699886	0.8527
T_13	6825160	6392799	6017597	0.8817
T_14	7165601	6512573	6105177	0.852
T_15	7882627	7527541	7034743	0.8924
T_16	7759659	7089744	6627501	0.8541
T_17	8474579	7834282	7347766	0.867
T_18	8463806	7531938	7042090	0.832
PT_01	7539405	6249985	5840534	0.7747
PT_02	8414982	7814166	7356108	0.8742
PT_03	6662052	5756826	5407924	0.8118
PT_04	6369625	5567669	5236693	0.8221
PT_05	6817653	5798543	5438520	0.7977
PT_06	7260683	6295056	5889807	0.8112
PT_07	7233114	6131358	5720095	0.7908
PT_08	8178563	7470629	6990986	0.8548
PT_09	7877470	6910311	6447452	0.8185
PT_10	7850945	7062218	6648906	0.8469
PT_11	7427228	6226427	5841865	0.7865
PT_12	6790823	5902750	5547613	0.8169
PT_13	5948894	5289622	4959208	0.8336
PT_14	7247800	6254110	5830156	0.8044
PT_15	8180260	7238509	6753095	0.8255
PT_16	9925994	8496709	7941667	0.8001
PT_17	7999685	6987320	6519136	0.8149
