# Supplementary material for: Tumor microbiome-transcriptome crosstalk identifies Prevotella as an immunotherapeutic predictor in NSCLC
Source: Theranostics. 2026 Jan 1;16(7):3426–46. doi: 10.7150/thno.126091 (PMC12846730; doi:10.7150/thno.126091)
Supplement: Supplementary file 2 — Supplementary tables. [file thnov16p3426s2.zip › s2/Table S5.xlsx]

## Sheet: Abundance.filtered.anno
Table S5. Bacteria abundance of species taxonomic levels in all samples.
Kingdom	Phylum	Class	Order	Family	Genus	Species	Control	T_1	T_2	T_3	T_4	T_5	T_6	T_7	T_8	T_9	T_10	T_11	T_12	T_13	T_14	T_15	T_16	T_17	T_18	PT_1	PT_2	PT_3	PT_4	PT_5	PT_6	PT_7	PT_8	PT_9	PT_10	PT_11	PT_12	PT_13	PT_14	PT_15	PT_16	PT_17
Bacteria	Bacillota	Bacilli	Bacillales	Bacillaceae_G	Bacillus_A	Bacillus_A_bombysepticus	0	0	0.526599	0	0	0.194318	0	0.58175	0.237892	0.0967948	0.972716	0.716712	0.46555	0	0	0.0151773	0.0207365	0.587769	0.992122	0	0.369802	0	0.0121016	0.143004	0	0.363687	0.335498	0.0895385	0.618239	0.655243	0.466863	0	0	0	0	0.120801
Bacteria	Pseudomonadota	Gammaproteobacteria	Enterobacterales	Enterobacteriaceae	Escherichia	Escherichia_coli	0	0	0	0.987525	0.987071	0.0507357	0.992767	0.0264824	0.0188254	0.0542416	0	0	0	0.994486	0.970048	0.0506314	0.11423	0.023065	0	0	0	0.978866	0.0353673	0.0402159	0	0.0404343	0.0183155	0.0551135	0	0.0112299	0	0.929724	0	0	0.956578	0.00728563
Bacteria	Bacillota	Bacilli	Lactobacillales	Streptococcaceae	Streptococcus	Streptococcus_pneumoniae	0	0.330852	0.170145	0	0.00744155	0.399163	0	0.160958	0.381094	0.420783	0.00856393	0.144928	0.312163	0	0.00139828	0.244536	0.162317	0.234864	0.00391359	0.121042	0.0627136	0	0.0957048	0.285751	0	0.196411	0.326983	0.264428	0.0607103	0.0702627	0.146598	0	0.0854996	0	0.00327382	0.0464643
Bacteria	Pseudomonadota	Gammaproteobacteria	Enterobacterales	Enterobacteriaceae	Klebsiella	Klebsiella_pneumoniae	0	0.131596	0.0572589	0.00876154	0.000796325	0.131786	0.00348042	0.0153042	0.0747385	0.194503	0.00199039	0.0165996	0.0588235	0.00249931	0.00280412	0.250121	0.0924205	0.0227878	0.000799281	0.118999	0.0566206	0.00797969	0.0579513	0.111782	0.157509	0.0495181	0.0709954	0.252282	0.0169071	0.0356196	0.053402	0.00813838	0.0503029	0.0354015	0.00113908	0.00854539
Bacteria	Pseudomonadota	Gammaproteobacteria	Burkholderiales	Burkholderiaceae_B	Pelomonas	Pelomonas_sp003963075	0	0.0224644	0.0465205	0.000368194	0.000198606	0.0148402	0.000103109	0.0319996	0.100724	0.0338782	0.00310082	0.00935022	0.0097258	5.83e-05	0.019644	0.170228	0.0454058	0.0112553	0.000263727	0.0215526	0.204874	0.00175366	0.0314471	0.0106643	0.0645774	0.00897308	0.0203982	0.0173381	0.00795412	0.0405487	0.0412652	0.0299958	0.0263783	0.36303	0.00042408	0.00685521
Bacteria	Pseudomonadota	Alphaproteobacteria	Rhizobiales	Xanthobacteraceae	Bradyrhizobium	Bradyrhizobium_sp003020075	0	0.0236608	0.0134704	0.000221655	0.000123535	0.033105	0.000533054	0.0168394	0.0416734	0.0327824	0.00235704	0.00742691	0.0137099	0.000397416	0.000396054	0.0307188	0.123168	0.0214016	0.000174618	0.0684372	0.0307327	0.00340968	0.102693	0.0683541	0.170533	0.0603744	0.0294028	0.0519306	0.0243063	0.0332248	0.0377345	0.00296276	0.108351	0.0477649	0.00284359	0.0115478
Bacteria	Bacillota	Bacilli	Bacillales	Anoxybacillaceae	Geobacillus	Geobacillus_thermoleovorans	0	0	0	0	0	0	0	0	0	0	0	0	0	0	0	0	0	0	0	0.168641	0	0	0.319925	0	0	0	0	0	0.0257862	0	0	0	0	0.135453	0.0145068	0.0997627
Bacteria	Pseudomonadota	Gammaproteobacteria	Pseudomonadales	Moraxellaceae	Acinetobacter	Acinetobacter_baumannii	0	0.121627	0.0238294	0.000424839	0.00067184	0	0.000680909	0.0413069	0.0435237	0.0473929	0.00579833	0	0	0	0.000421752	0	0.16911	0	0.000845185	0.0957099	0.0331996	0	0.0420999	0	0.0487044	0.0562756	0.0525574	0.0283943	0.0292268	0	0	0.00128554	0	0	0	0.0104875
Bacteria	Bacteroidota	Bacteroidia	Chitinophagales	Chitinophagaceae	Sediminibacterium	Sediminibacterium_sp017537025	0	0.0132926	0.0029597	0	9.6e-05	0	0	0.00805987	0.0126307	0.0122363	0.000759492	0	0	0	0	0	0.0380765	0	5.04e-05	0.0170582	0.013583	0.000754785	0.0161923	0.0244122	0.0617284	0.0136258	0.00894334	0.0225312	0.00577136	0.0059986	0.0196396	0.000823547	0.0332797	0.0114189	0.000663778	0.0031704
Bacteria	Pseudomonadota	Alphaproteobacteria	Rhizobiales	Rhizobiaceae	Mesorhizobium	Mesorhizobium_sp004136315	0	0.00186096	0.00117629	1.72e-05	3.61e-05	0.00114155	2.14e-05	0.00206294	0.00386163	0.00356132	0.000178088	0.000887679	0.00128896	6.18e-05	5.74e-05	0.00388538	0.00875938	0.00332668	9e-06	0.0159346	0.00784663	0.000904991	0.0345151	0.0235128	0.0506037	0.0170599	0.00949464	0.013904	0.00758417	0.0107882	0.0157411	0.000830242	0.0213941	0.0143094	0.000661729	0.00404174
Bacteria	Actinomycetota	Actinomycetia	Mycobacteriales	Mycobacteriaceae	Mycobacterium	Mycobacterium_tuberculosis	0	0.0640702	0.00417394	0.000314012	0.000325942	0.0728057	0.000638109	0.00167914	0.0133548	0.0404529	0.000712351	0.0080187	0.0086712	0.000577578	0.00021012	0.0227052	0.0470147	0.02057	0.000369037	0.0237998	0.00487442	0.000604579	0.0118459	0.0471541	0.0145163	0.00720062	0.00869831	0.0485803	0.00373659	0.00411532	0.00845899	0.000806808	0.0189403	0.00460764	0.000540856	0.00333837
Bacteria	Pseudomonadota	Alphaproteobacteria	Sphingomonadales	Sphingomonadaceae	Sphingomonas	Sphingomonas_sp002127225	0	0	0	2.46e-05	1.9e-05	0	0	0	0.00193081	0	0	0	0	0	0	0	0.00589918	0	0	0	0.0397979	0.000289146	0.00323845	0	0.00393434	0.0197186	0	0.00385292	0.00318165	0.0141827	0.00448694	0.00118845	0.00659459	0.0777002	0.000667875	0.00208911
Bacteria	Fusobacteriota	Fusobacteriia	Fusobacteriales	Leptotrichiaceae	Leptotrichia	Leptotrichia_wadei_A	0	0.208959	0	0.00162301	0.00200412	0	0	0	0	0	0	0.0409812	0	0	0.00238993	0	0	0	0	0.175894	0	0	0	0	0	0	0	0	0	0	0	0.00340466	0	0	0	0
Bacteria	Bacteroidota	Bacteroidia	Bacteroidales	Bacteroidaceae	Prevotella	Prevotella_oris	0	0	0	9.11e-05	0	0	0	0.00220687	0	0	0	0.00147946	0	0	0	0	0	0	0	0	0.0061822	0	0	0	0.00542667	0	0.00269525	0	0.017758	0	0	0.00013391	0.00881834	0.00612444	0.000561343	0.104151
Bacteria	Bacillota	Bacilli	Bacillales	Bacillaceae_G	Bacillus_A	Bacillus_A_cereus	0	0	0.0515671	0	0	0	0	0.03128	0	0	0	0.0239969	0.0912819	0	0	0	0	0.0311599	0	0	0.0203596	0	0	0	0	0	0	0	0.0258602	0.0321786	0.0512688	0	0	0	0	0.00781053
Bacteria	Pseudomonadota	Alphaproteobacteria	Rhizobiales	Rhizobiaceae	Phyllobacterium	Phyllobacterium_calauticae	0	0.00239266	0	0	0	0	0	0.00139129	0	0	0	0	0	0	0.001167	0.00570665	0.00679299	0	0	0	0.0199138	0.000229064	0.0075848	0.00912245	0.00786868	0.0204941	0	0.0055281	0.00225675	0.0027668	0.00264803	0.00167388	0.0270685	0.0272738	9.42e-05	0.00119677
Bacteria	Pseudomonadota	Gammaproteobacteria	Enterobacterales	Enterobacteriaceae	Salmonella	Salmonella_enterica	0	0.0174133	0	0	0.000158695	0.025241	0.0001926	0	0.0074819	0.0163455	0.000492361	0	0.0100773	0.000233151	0	0.00874211	0.0541652	0	8.46e-05	0.0124617	0.000832219	0	0.0200273	0.0200437	0.0381224	0.00553894	0	0.0170869	0.00192379	0.00225529	0.00831188	0.0010445	0.00314393	0.00194608	0.000481444	0.000713866
Bacteria	Pseudomonadota	Alphaproteobacteria	Rhizobiales	Xanthobacteraceae	Tardiphaga	Tardiphaga_boonkerdii	0	0	0.000796843	1.72e-05	9.5e-06	0	2.33e-05	0.00124736	0.00176991	0.001735	0.000157136	0.000355072	0	5.48e-05	3.02e-05	0.00764934	0.00500536	0.00110889	1.26e-05	0.00745659	0.00475554	0.000341719	0.0113346	0.0143903	0.0287614	0.00897308	0.00367535	0.00946478	0.00577136	0.00427808	0.00595807	0.000435208	0.0160264	0.00915803	0.000350327	0.00167968
Bacteria	Pseudomonadota	Alphaproteobacteria	Rhizobiales	Xanthobacteraceae	Afipia	Afipia_broomeae	0	0.00478532	0.0022008	5.54e-05	3.33e-05	0	0	0.00321435	0.00530974	0.00410921	0.000235705	0.00085809	0	0	6.95e-05	0.00995629	0.0121559	0.00243956	2.34e-05	0.0031665	0.0145936	0.000428087	0.0103971	0.00501092	0.010989	0.0067575	0.00532925	0.0059469	0.0072512	0.00251104	0.00492828	0.00570792	0.0288321	0.00781295	0.000399496	0.00218359
Bacteria	Pseudomonadota	Alphaproteobacteria	Rhizobiales	Xanthobacteraceae	Bradyrhizobium	Bradyrhizobium_sp016462955	0	0	0	0	0	0	0	0	0.00345937	0	0	0	0	0	0.000102793	0.00825643	0.00858062	0.00227323	0	0.00776302	0.00261554	0.000473149	0.0128686	0.00745214	0.0184507	0.0117425	0.00594181	0.0130664	0.00321865	0.00327831	0.00500184	0.000200865	0.0182501	0.00795604	0.000260185	0.00175317
Bacteria	Bacillota	Bacilli	Bacillales	Bacillaceae_G	Bacillus_A	Bacillus_A_thuringiensis_S	0	0	0.0413979	0	0.000263224	0	0.000365745	0.0177989	0.0342719	0	0	0	0	0.000363857	0	0	0	0	0.000667867	0.0132789	0.0165849	0	0	0	0	0.0519552	0.0233997	0	0.0134665	0	0	0	0	0	0	0
Bacteria	Pseudomonadota	Alphaproteobacteria	Sphingomonadales	Sphingomonadaceae	Novosphingobium	Novosphingobium_sp002336885	0	0	0	2.83e-05	3.42e-05	0	0	0.00172712	0.00402253	0	0.000230467	0	0	0	3.48e-05	0.00522098	0.00679299	0.00116434	0	0.00704801	0.00463665	0.00037927	0.0140617	0.0122061	0.026048	0.00487427	0.00477795	0.00862719	0.00340363	0.00423157	0.00757632	0.000361557	0.0098152	0.00526587	0.00039335	0.00151172
Bacteria	Bacteroidota	Bacteroidia	Bacteroidales	Porphyromonadaceae	Porphyromonas	Porphyromonas_gingivalis	0	0	0	0	0	0.00963978	8.95e-05	0.0048935	0	0	0	0	0	0.000153668	0.000123956	0.0142059	0	0	0	0	0	0	0.00698824	0.0222279	0.0242844	0	0	0	0	0	0.00970945	0.0014161	0.0355801	0.0111041	0.000356473	0.00251953
Bacteria	Actinomycetota	Actinomycetia	Propionibacteriales	Propionibacteriaceae	Cutibacterium	Cutibacterium_acnes	0	0	0.00656447	0	9.31e-05	0	0	0	0	0.0136061	0	0	0	0	0	0.0108062	0.0112621	0	0	0.0153218	0.00332887	0.000446863	0.0167036	0	0	0.00952698	0.00606432	0.0096323	0.00614132	0	0.0114748	0	0.0234645	0.00566653	0.000506028	0.00403124
Bacteria	Bacteroidota	Bacteroidia	Bacteroidales	Porphyromonadaceae	Porphyromonas	Porphyromonas_endodontalis	0	0	0	0	0	0	9.34e-05	0.00993092	0	0	0	0	0	0	6.05e-05	0.0223409	0	0	0	0	0	0	0	0.00513941	0.026048	0	0	0	0	0.00109277	0	0.000559074	0.0428648	0.0132505	0.00039335	0.00277148
Bacteria	Bacteroidota	Bacteroidia	Bacteroidales	Bacteroidaceae	Prevotella	Prevotella_intermedia	0	0	0	0	0	0	0.000110891	0.00369411	0	0	0	0	0	9.18e-05	0.000108839	0.014813	0	0	0	0	0	0	0.00392023	0.0119491	0.0104463	0	0	0	0	0.00341781	0.00566385	0.00133241	0.0327429	0.0139946	0.000383106	0.00302343
Bacteria	Bacteroidota	Bacteroidia	Bacteroidales	Bacteroidaceae	Prevotella	Prevotella_nigrescens	0	0	0	0	0	0	0	0.00652466	0	0	0	0	0	0	0	0.0155415	0	0	0	0	0	0	0	0	0.0184507	0	0	0	0.00410655	0	0	0.000177431	0.0288321	0.00847118	0.000266331	0.0249853
Bacteria	Pseudomonadota	Gammaproteobacteria	Burkholderiales	Burkholderiaceae	Ralstonia	Ralstonia_pickettii_B	0	0	0	0	0	0	0	0	0	0	0	0	0	0	0	0	0	0	0	0.00582227	0.00297221	0.000326698	0.00673257	0.00668123	0.0196717	0.00476349	0.00226646	0.00938102	0.00340363	0.00246454	0.00551673	0.000549031	0.00575109	0.00457902	0.000231503	0.00163769
Bacteria	Pseudomonadota	Alphaproteobacteria	Rhizobiales	Xanthobacteraceae	Bradyrhizobium	Bradyrhizobium_sp001556045	0	0	0.000872733	0	3.9e-05	0	0	0.00230282	0.00329847	0.00347	0	0	0	2.47e-05	8.31e-05	0	0.0062567	0.00133067	0	0.00500511	0.00205083	0.00024784	0.00809613	0.00565335	0.0141093	0.00864074	0.0042879	0.00569562	0.00196078	0.00260405	0.00411916	0.000438555	0.00996856	0.00472211	0.000182334	0.00138574
Bacteria	Pseudomonadota	Gammaproteobacteria	Burkholderiales	Burkholderiaceae	Cupriavidus	Cupriavidus_pauculus	0	0.00119633	0.000758898	0	1.43e-05	0.00126839	0	0.000719632	0.00160901	0.00136974	9.95e-05	0.000503018	0.0010546	2.47e-05	4.38e-05	0.00327829	0.00375402	0.00083167	0	0.00674157	0.00240749	0.000202778	0.00801091	0.00835154	0.01221	0.00398804	0.00269525	0.00619817	0.00207177	0.0027203	0.00308937	0.000247734	0.00789817	0.0054662	0.000167993	0.00139624
Bacteria	Pseudomonadota	Gammaproteobacteria	Burkholderiales	Burkholderiaceae	Ralstonia	Ralstonia_pickettii	0	0	0	0	0	0	0	0	0	0	0	0	0	0	0	0	0	0	0	0.00377937	0	0	0	0.0637286	0	0	0	0	0	0.00137177	0	0	0	0	0	0
Bacteria	Pseudomonadota	Alphaproteobacteria	Rhizobiales	Xanthobacteraceae	Bradyrhizobium	Bradyrhizobium_denitrificans	0	0	0	0	0	0	0	0.000815582	0.00249397	0.00191763	0	0.000503018	0	0	3.78e-05	0.00279262	0	0.0016079	0	0.00510725	0.00151583	0.000225309	0.00528379	0.00783759	0.0119387	0.00620361	0.00177642	0.00527682	0.00214576	0.0027203	0.00367782	0.000197517	0.00943179	0.00374907	0.000186431	0.000934324
Bacteria	Pseudomonadota	Alphaproteobacteria	Caulobacterales	Caulobacteraceae	Caulobacter	Caulobacter_vibrioides_E	0	0.0166157	0	0	5.8e-05	0	0	0	0	0	0	0	0	0	0	0	0	0	0	0.00357508	0.0227077	0	0	0.00449698	0	0	0	0	0	0.00362706	0	0.000482076	0.00789817	0.0190602	0	0
Bacteria	Pseudomonadota	Alphaproteobacteria	Sphingomonadales	Sphingomonadaceae	Sphingomonas	Sphingomonas_paucimobilis	0	0	0	0	0	0	0	0	0	0	0	0	0	0	0	0	0	0	0	0.0121553	0.00136722	7.89e-05	0.0121868	0	0.00949668	0.0021048	0	0.00159142	0.0027007	0.00139502	0	0	0.00567441	0.00746952	0.00129478	0.00417821
Bacteria	Pseudomonadota	Gammaproteobacteria	Burkholderiales	Neisseriaceae	Neisseria	Neisseria_elongata	0	0	0.00379449	0	0	0	0	0	0	0	0.000523788	0.00118357	0	0	0	0	0	0.00499002	0.000108011	0.0107252	0.00193194	0	0	0	0	0	0.0116998	0.0122288	0.00503145	0	0	0	0	0.00360598	0.000362619	0.0131015
Bacteria	Bacteroidota	Bacteroidia	Bacteroidales	Tannerellaceae	Tannerella	Tannerella_forsythia	0	0	0	0	0	0.0126839	7.59e-05	0.00388601	0	0	0	0	0	0.000137771	4.69e-05	0.00849927	0	0	0	0	0	9.76e-05	0.00664735	0.00501092	0.00949668	0	0	0	0	0.00113927	0.0128724	0.000415121	0.0170232	0.00400664	0.000198724	0.00172168
Bacteria	Fusobacteriota	Fusobacteriia	Fusobacteriales	Fusobacteriaceae	Fusobacterium	Fusobacterium_vincentii	0	0	0	0	0	0	0	0	0	0	0	0	0	0	0	0	0	0	0	0	0	0	0	0	0	0	0	0	0	0	0	0	0	0	0	0.0573402
Bacteria	Pseudomonadota	Alphaproteobacteria	Rhizobiales	Beijerinckiaceae	Bosea	Bosea_lupini	0	0	0	0	0	0	0	0	0	0	0	0	0	0	0	0	0	0	1.98e-05	0.00888662	0.000356665	0	0.0308505	0.0025697	0.00108533	0	0.00085758	0	0	0.000813764	0.000735565	0	0.0024538	0.00188884	4.71e-05	0.000199463
Bacteria	Bacillota	Bacilli	Brevibacillales	Brevibacillaceae	Brevibacillus_D	Brevibacillus_D_fluminis	0	0	0	0	0	0	0	0	0	0	0	0	0	0	0	0	0	0	0	0.0108274	0.000534998	4.88e-05	0.010738	0	0.00501967	0.00088623	0	0.00100511	0.00203478	0.000511509	0.00110335	0	0.00567441	0.00661095	0.00112064	0.00382128
Bacteria	Bacteroidota	Bacteroidia	Bacteroidales	Bacteroidaceae	Prevotella	Prevotella_pleuritidis	0	0	0	0	0	0	0	0	0	0	0	0	0	0	0	0	0	0	0	0	0.00169416	0	0	0	0.00624067	0	0	0	0.00192379	0	0	0	0.014186	0.00346288	0.00014136	0.0163139
Bacteria	Actinomycetota	Actinomycetia	Actinomycetales	Actinomycetaceae	Peptidiphaga	Peptidiphaga_sp000466165	0	0	0	0	0	0	0	0	0.00233307	0	0	0	0	0	0	0	0	0	0	0	0.00115916	0.000146451	0	0	0	0.00265869	0	0	0.00321865	0.00383632	0.00639941	0	0	0.00386354	0.000139311	0.0198833
Bacteria	Bacillota_A	Clostridia	Peptostreptococcales	Filifactoraceae	Filifactor	Filifactor_alocis	0	0	0	0	0	0	0	0	0	0	0	0	0	0	0	0	0	0	0	0	0	0	0	0	0	0	0	0	0	0	0	0	0.033203	0.00678267	0	0
Bacteria	Bacteroidota	Bacteroidia	Bacteroidales	Porphyromonadaceae	Porphyromonas	Porphyromonas_pasteri	0	0	0	0	0	0	0	0	0	0	0.000429506	0	0	0	0	0.00376396	0	0	5.04e-05	0.0052094	0.00107	0	0	0	0.00420567	0	0.00220521	0.0103024	0.00229375	0	0	0	0.00398742	0.00234675	0.000258136	0.00748509
Bacteria	Pseudomonadota	Alphaproteobacteria	Rhizobiales	Xanthobacteraceae	Bradyrhizobium	Bradyrhizobium_yuanmingense	0	0	0	0	0	0	0	0	0	0	0	0	0	0	0	0	0	0	0	0.00398366	0	0.000214044	0.00724391	0.00526789	0	0	0	0.0059469	0	0	0.00411916	0.000220952	0.00797485	0.00271879	0.000120873	0.000871336
Bacteria	Pseudomonadota	Alphaproteobacteria	Rhizobiales	Xanthobacteraceae	Bradyrhizobium	Bradyrhizobium_japonicum_C	0	0	0	0	0	0	0	0	0	0	0	0	0	0	0	0	0	0	0	0.00367722	0.000861941	0.000251595	0.00485768	0	0.00664767	0.00564972	0	0.00360164	0.00210877	0.00111602	0.00242736	0.000147301	0.00437083	0.00203194	9.01e-05	0.000650878
Bacteria	Bacteroidota	Bacteroidia	Bacteroidales	Paludibacteraceae	F0058	F0058_sp000163695	0	0	0	0	0	0	0	0	0	0	0	0	0	6.71e-05	0	0.0101991	0	0	0	0	0	0	0.0049429	0	0.00963234	0	0	0	0	0	0.00617874	0	0.0138793	0.0025757	0	0.00095532
Bacteria	Bacillota_C	Negativicutes	Veillonellales	Dialisteraceae	Dialister	Dialister_invisus	0	0	0	0	0	0	0	0	0	0	0	0	0	0	0	0	0	0	0	0	0	0	0	0	0	0	0	0	0	0	0	0	0.0119623	0	0.000176188	0.023883
Bacteria	Spirochaetota	Spirochaetia	Treponematales	Treponemataceae	Treponema	Treponema_sp905373565	0	0	0	0	0	0	0	0	0	0	0	0	0	0	7.56e-05	0.006678	0	0	0	0	0	0	0	0.00848002	0.010582	0	0	0	0	0.00116252	0	0.000612638	0.00958515	0.00432145	0.000147506	0.00095532
Bacteria	Pseudomonadota	Gammaproteobacteria	Burkholderiales	Neisseriaceae	Neisseria	Neisseria_flavescens_B	0	0	0	0	0	0	0	0	0	0	0	0	0	0	0	0	0	0	0	0	0	0	0	0	0	0	0	0	0	0	0	0	0	0.017572	0	0.0168073
Bacteria	Pseudomonadota	Alphaproteobacteria	Rhizobiales	Xanthobacteraceae	Tardiphaga	Tardiphaga_sp002256345	0	0	0	0	0	0	0	0	0	0	0	0	0	0	0	0.020034	0	0	0	0	0.000267499	4.13e-05	0	0	0	0	0	0	0.0293008	0.000279005	0.000588452	0	0.00161031	0.000286189	0	0
Bacteria	Pseudomonadota	Alphaproteobacteria	Rhizobiales	Xanthobacteraceae	Bradyrhizobium	Bradyrhizobium_japonicum_B	0	0	0	0	0	0	0	0	0	0	0	0	0	0	0	0	0	0	0	0	0.00154555	0	0	0	0.0100393	0	0.00392037	0.00335036	0.00207177	0	0	0.000153997	0.00391074	0.00165989	0.000137263	0.000923826
Bacteria	Pseudomonadota	Gammaproteobacteria	Pseudomonadales	Moraxellaceae	Acinetobacter	Acinetobacter_guillouiae	0	0	0.0059194	0.000328789	9.31e-05	0.0318366	0.000696472	0.0115621	0	0.0136974	0	0.00494141	0	0.000340895	0.000275121	0.0101991	0.040758	0.00709692	0.000170117	0	0	0	0	0	0	0	0	0	0.00625231	0	0	0	0.0201672	0	0.000381058	0
Bacteria	Spirochaetota	Spirochaetia	Treponematales	Treponemataceae	Treponema_B	Treponema_B_denticola	0	0	0	0	0	0	0	0	0	0	0	0	0	0	0	0	0	0	0	0	0	0	0	0	0	0	0	0	0	0	0.00720853	0	0.0159497	0.00334841	0	0
Bacteria	Bacillota	Bacilli	Bacillales	Bacillaceae_G	Bacillus_A	Bacillus_A_nitratireducens	0	0	0.0308113	0	0.000238517	0	0	0	0	0	0	0	0	0	0	0	0	0	0	0	0.0137316	0	0	0	0	0	0	0	0.0125046	0	0	0	0	0	0	0
Bacteria	Bacillota_C	Negativicutes	Veillonellales	Veillonellaceae	Veillonella	Veillonella_parvula_A	0	0	0	0	0	0	0	0	0	0	0	0	0	0	0	0	0	0	0	0	0	0	0	0	0	0	0	0	0	0	0.0197867	0	0	0	0	0.00604686
Bacteria	Actinomycetota	Actinomycetia	Mycobacteriales	Mycobacteriaceae	Corynebacterium	Corynebacterium_matruchotii	0	0	0	0	3.04e-05	0	0	0.00110344	0	0	0.000214753	0	0.0026951	0	0	0	0	0	2.88e-05	0	0	0.000153961	0	0	0	0	0.00416539	0	0	0.00232504	0.00433983	0	0.00874166	0.00154542	0.000428178	0.0032019
Bacteria	Bacteroidota	Bacteroidia	Bacteroidales	Bacteroidaceae	Alloprevotella	Alloprevotella_tannerae	0	0	0	0	0	0	0	0	0	0	0	0	0	0	0	0	0	0	0	0	0	0	0	0	0	0	0	0	0	0	0	0	0	0	0.000354425	0.0242504
Bacteria	Bacteroidota	Bacteroidia	Bacteroidales	Bacteroidaceae	Prevotella	Prevotella_sp905372445	0	0	0	0	0	0	0	0	0	0	0	0	0	0	0	0.00692084	0	0	0	0	0	0	0	0	0.00515534	0	0	0	0	0	0	0.000147301	0.0140327	0.00343426	9.01e-05	0.000860838
Bacteria	Pseudomonadota	Gammaproteobacteria	Pseudomonadales	Moraxellaceae	Acinetobacter	Acinetobacter_sp002165255	0	0	0	0	0	0	0	0	0	0	0	0	0	0	0	0	0	0	0	0	0	0	0	0	0	0	0	0	0	0	0	0	0	0	0	0.0236521
Bacteria	Pseudomonadota	Alphaproteobacteria	Rhizobiales	Xanthobacteraceae	Bradyrhizobium	Bradyrhizobium_sp023433965	0	0	0	0	0	0	0	0	0	0	0	0	0	0	0	0	0	0	0	0.00388151	0	0.000184002	0.00553946	0	0	0	0	0	0	0.00104627	0	0	0.00835826	0.00363459	0.000151604	0.000703368
Bacteria	Synergistota	Synergistia	Synergistales	Aminobacteriaceae	CAJPSE01	CAJPSE01_sp905373185	0	0	0	0	0	0	0	0	0	0	0	0	0	0	0	0.00485673	0	0	0	0	0	0	0	0	0.00868268	0	0	0	0	0	0	0	0.0125757	0.00174575	0	0
Bacteria	Bacillota_A	Clostridia	Peptostreptococcales	Anaerovoracaceae	Gallibacter	Gallibacter_brachus	0	0	0	0	0	0	0	0	0	0	0	0	0	0	0	0	0	0	0	0	0	0	0	0	0	0	0	0	0	0	0	0	0.021164	0	0	0.00120727
Bacteria	Pseudomonadota	Alphaproteobacteria	Rhizobiales	Xanthobacteraceae	Bradyrhizobium	Bradyrhizobium_diversitatis	0	0	0	0	0	0	0	0	0	0	0	0	0	0	0	0	0	0	0	0	0	0.000135185	0.00477246	0	0	0	0	0.0041042	0.00166482	0.00151128	0	0.000190822	0.00498428	0.00248984	9.63e-05	0.000724364
Bacteria	Actinomycetota	Actinomycetia	Actinomycetales	Micrococcaceae	Glutamicibacter	Glutamicibacter_mishrai	0	0	0	0	0	0	0	0	0	0	0	0	0	0	0	0	0	0	0	0	0	0	0	0	0.018315	0	0	0	0	0	0	0	0	0	0	0
Bacteria	Bacteroidota	Bacteroidia	Bacteroidales	Bacteroidaceae	Prevotella	Prevotella_conceptionensis	0	0	0	0	0	0	0	0	0	0	0	0	0	0	0	0.00437105	0	0	0	0	0	0	0	0.00411153	0.00379867	0	0	0	0.00118387	0	0	0	0.00567441	0.00114475	0	0.00224658
Bacteria	Bacillota	Bacilli	Lactobacillales	Listeriaceae	Listeria	Listeria_monocytogenes	0	0	0	0	0	0	0	0	0	0	0	0	0	0	0	0	0	0	0	0	0	0	0	0	0	0	0	0	0	0	0	0	0.0168699	0	0	0
Bacteria	Bacillota_C	Negativicutes	Veillonellales	Megasphaeraceae	Anaeroglobus	Anaeroglobus_geminatus	0	0	0	0	0	0	0	0	0	0	0	0	0	0	0	0	0	0	0	0	0	0	0	0	0	0	0	0	0.00251572	0	0	0	0	0	0	0.0142038
Bacteria	Actinomycetota	Actinomycetia	Actinomycetales	Actinomycetaceae	Actinomyces	Actinomyces_israelii	0	0	0	0	0	0	0	0	0	0	0	0	0	0	0	0	0	0	0	0	0.000386387	0	0	0	0	0	0	0	0.00122087	0	0	0	0	0	3.69e-05	0.0133955
Bacteria	Pseudomonadota	Gammaproteobacteria	Pseudomonadales	Pseudomonadaceae	Pseudomonas_E	Pseudomonas_E_viridiflava	0	0	0.00223875	0	0	0.00570776	0	0.00177509	0	0	0.000293321	0.00411291	0	0	0	0	0	0.00293857	4.68e-05	0	0.00133749	0	0	0.00616729	0	0	0	0	0.00233074	0.0029063	0	0	0	0	0	0.000787352
Bacteria	Spirochaetota	Spirochaetia	Treponematales	Treponemataceae	Treponema	Treponema_sp010365865	0	0	0	0	0	0	0	0	0	0	0	0	0	0	0	0	0	0	0	0	0	0	0	0	0	0	0	0	0	0	0	0	0.00751476	0	0	0.00581591
Bacteria	Patescibacteria	Saccharimonadia	Saccharimonadales	Saccharimonadaceae	Saccharimonas	Saccharimonas_sp905371715	0	0	0	0	0	0	0	0	0	0	0	0	0	0	0	0	0	0	0	0	0	0	0	0	0	0	0	0	0	0	0	0	0	0	0	0.0132695
Bacteria	Actinomycetota	Actinomycetia	Actinomycetales	Micrococcaceae	Kocuria	Kocuria_rosea	0	0	0	0	0	0	0	0	0	0	0	0	0	0	0	0	0	0	0	0	0	0	0	0	0.0128883	0	0	0	0	0	0	0	0	0	0	0
Bacteria	Pseudomonadota	Gammaproteobacteria	Burkholderiales	Burkholderiaceae_A	Lautropia	Lautropia_mirabilis	0	0	0	0	0	0	0	0	0	0	0	0	0.00292946	0	0	0	0	0	0	0.00163432	0	0.000138941	0	0	0	0	0.00116386	0.00159142	0.000702923	0.00174378	0.00228025	0	0	0.000543758	0.000249941	0.00257202
Bacteria	Pseudomonadota	Alphaproteobacteria	Rhizobiales	Xanthobacteraceae	Afipia	Afipia_sp000497575	0	0	0	0	0	0	0	0	0	0	0	0	0	0	0	0	0	0	0	0	0.00240749	7.89e-05	0	0	0.002849	0	0	0	0	0	0.000956234	0.000632725	0.00352734	0.00128785	3.69e-05	0.000503905
Bacteria	Pseudomonadota	Gammaproteobacteria	Xanthomonadales	Xanthomonadaceae	Stenotrophomonas	Stenotrophomonas_maltophilia	0	0	0.00280792	0	0	0	0	0.00177509	0	0	0	0.0013907	0	0	0	0	0.00858062	0	0	0	0.00145638	0.000142696	0	0	0	0.00332336	0.00251148	0.00301533	0	0.00113927	0	9.71e-05	0	0	0.00014136	0.000451415
Bacteria	Pseudomonadota	Gammaproteobacteria	Enterobacterales_A	Pasteurellaceae	Haemophilus_D	Haemophilus_D_parainfluenzae	0	0	0	0	0	0	0	0	0	0	0	0	0	0	0	0	0	0	0	0	0	0	0	0	0	0	0	0	0	0	0	0	0	0	0	0.0116948
Bacteria	Pseudomonadota	Gammaproteobacteria	Burkholderiales	Burkholderiaceae	Herbaspirillum	Herbaspirillum_huttiense	0	0	0	0	0	0	0	0	0	0	0	0	0	0	0	0	0	0	0	0.00153218	0.00101055	7.89e-05	0.00272712	0.00154182	0	0	0.00140888	0	0.000628931	0.000674262	0	7.7e-05	0	0.00117337	8.81e-05	0.000577391
Bacteria	Pseudomonadota	Gammaproteobacteria	Burkholderiales	Burkholderiaceae_B	Comamonas	Comamonas_tsuruhatensis	0	0	0	0	0	0	0	0	0	0	0.000162374	0	0	0	0	0	0	0	0	0.00286006	0	0	0	0	0.00773301	0	0	0	0	0	0	0.000321384	0	0	0	0.000419921
Bacteria	Actinomycetota	Actinomycetia	Actinomycetales	Micrococcaceae	Rothia	Rothia_mucilaginosa	0	0	0	0	0	0	0	0	0	0	0	0	0	0	0	0	0	0	0	0	0	0	0	0	0	0	0	0	0	0	0	0	0	0	0	0.0111699
Bacteria	Pseudomonadota	Gammaproteobacteria	Burkholderiales	Burkholderiaceae_B	Pelomonas	Pelomonas_sp003963005	0	0	0.00113835	0	0	0	0	0	0.00217216	0	0	0	0	0	0.00030989	0.00303545	0	0	0	0	0.00422054	0	0	0	0	0	0	0	0	0	0	0.000579161	0	0.00632477	0	0
Bacteria	Pseudomonadota	Gammaproteobacteria	Burkholderiales	Neisseriaceae	Neisseria	Neisseria_perflava	0	0	0	0	0	0	0	0	0	0	0	0	0	0	0	0	0	0	0	0	0	0	0	0	0	0	0	0	0	0	0	0	0	0	0	0.0107815
Bacteria	Bacillota	Bacilli	Bacillales	Anoxybacillaceae	Geobacillus	Geobacillus_zalihae	0	0	0	0	0	0	0	0	0	0	0	0	0	0	0	0	0	0	0	0	0	0	0	0	0	0	0	0	0	0	0	0	0	0	0	0.0106345
Bacteria	Spirochaetota	Spirochaetia	Treponematales	Treponemataceae	Treponema_C	Treponema_C_lecithinolyticum	0	0	0	0	0	0	0	0	0	0	0	0	0	0	0	0	0	0	0	0	0	0	0	0	0.00407	0	0	0	0	0	0	0	0.00605782	0	0	0
Bacteria	Bacteroidota	Bacteroidia	Bacteroidales	Bacteroidaceae	Prevotella	Prevotella_denticola	0	0	0	0	0	0	0	0	0	0	0	0	0	0	0	0	0	0	0	0	0	0	0	0	0	0	0	0	0	0	0	0	0.00552105	0	0	0.00441967
Bacteria	Pseudomonadota	Gammaproteobacteria	Burkholderiales	Burkholderiaceae_B	Acidovorax	Acidovorax_temperans	0	0	0	0	0	0	0	0	0	0	0	0	0	0	0	0	0	0	0	0	0	0	0	0	0	0	0	0	0.00110988	0	0	0	0	0	0	0.00878685
Bacteria	Pseudomonadota	Alphaproteobacteria	Rhizobiales	Xanthobacteraceae	Tardiphaga	Tardiphaga_sp023449855	0	0	0	0	0	0	0	0	0	0	0	0	0	0	0	0.00145702	0	0	0	0.00081716	0.000356665	4.88e-05	0.00187489	0.00102788	0	0	0	0.000837591	0.00144284	0.000837015	0.000735565	5.36e-05	0.000843494	0.000772709	3.89e-05	0.000146972
Bacteria	Bacillota_A	Clostridia	Peptostreptococcales	Anaerovoracaceae	Eubacterium_N	Eubacterium_N_saphenum	0	0	0	0	0	0	0	0	0	0	0	0	0	0	0	0	0	0	0	0	0	0	0	0	0	0	0	0	0	0	0	0	0	0.00932975	0	0
Bacteria	Bacteroidota	Bacteroidia	Flavobacteriales	Flavobacteriaceae	Capnocytophaga	Capnocytophaga_ochracea	0	0	0	0	0	0	0	0	0	0	0	0	0	0	0	0	0	0	0	0	0	0	0	0	0	0	0	0	0	0	0	0	0	0	0.000307305	0.00877635
Bacteria	Campylobacterota	Campylobacteria	Campylobacterales	Campylobacteraceae	Campylobacter_A	Campylobacter_A_rectus	0	0	0	0	0	0	0	0	0	0	0	0	0	0	0	0	0	0	0	0	0	0	0	0	0	0	0	0	0	0	0	0.000415121	0.00421747	0.0025757	0	0.00149072
Bacteria	Actinomycetota	Actinomycetia	Streptomycetales	Streptomycetaceae	Streptomyces	Streptomyces_sp020873915	0	0	0	0	0	0	0	0.00259067	0	0.00328737	0	0.00144988	0.00574174	0	0	0	0	0	0	0	0	0	0	0	0	0.00409881	0	0.00360164	0	0.000953267	0	0	0	0	0	0
Bacteria	Actinomycetota	Actinomycetia	Actinomycetales	Actinomycetaceae	Actinomyces	Actinomyces_gerencseriae	0	0	0	0	0	0	0	0	0	0	0	0	0	0	0	0	0	0	0	0	0	0	0	0	0	0	0	0	0.00099889	0.000534759	0	0	0	0	0	0.0068972
Bacteria	Pseudomonadota	Gammaproteobacteria	Pseudomonadales	Moraxellaceae	Moraxella_A	Moraxella_A_cinereus	0	0	0	0	0	0	0	0	0	0	0	0	0	0	0	0	0	0	0	0	0	0	0	0	0	0	0	0	0	0	0	0	0	0	0	0.00828294
Bacteria	Bacteroidota	Bacteroidia	Bacteroidales	Bacteroidaceae	Prevotella	Prevotella_sp013333935	0	0	0	0	0	0	0	0	0	0	0	0	0	0	0	0	0	0	0	0	0	0	0	0	0	0	0	0	0.00133185	0	0	0	0	0	0	0.00681322
Bacteria	Bacillota	Bacilli	Bacillales	Bacillaceae_G	Bacillus_A	Bacillus_A_anthracis	0	0	0	0	0	0	0	0	0	0	0	0.0106226	0	0	0	0	0	0	0	0	0	0	0	0	0	0	0	0	0	0.00809114	0	0	0	0	0	0
Bacteria	Pseudomonadota	Alphaproteobacteria	Caulobacterales	Caulobacteraceae	Asticcacaulis	Asticcacaulis_excentricus_A	0	0	0	0	0	0	0	0	0	0	0	0	0	0	0	0	0	0	0	0	0	0	0	0	0	0	0	0	0.00081391	0	0	0	0	0	0	0.00718065
Bacteria	Actinomycetota	Actinomycetia	Propionibacteriales	Propionibacteriaceae	Arachnia	Arachnia_sp905372155	0	0	0	0	0	0	0	0	0	0	0	0	0	0	0	0	0	0	0	0	0	0	0	0	0	0	0.00196018	0	0	0.000953267	0.00345715	9.71e-05	0	0	0	0.000398925
Bacteria	Pseudomonadota	Gammaproteobacteria	Cardiobacteriales	Cardiobacteriaceae	Cardiobacterium	Cardiobacterium_hominis	0	0	0	0	0	0	0	0	0	0	0	0	0	0	0	0	0	0	0	0	0	0	0	0	0	0	0	0	0.000887902	0	0	0	0	0.000486521	6.56e-05	0.00527001
Bacteria	Pseudomonadota	Alphaproteobacteria	Sphingomonadales	Sphingomonadaceae	Sphingomonas	Sphingomonas_leidyi	0	0	0	0	0	0	0	0	0	0	0	0	0	0	0	0	0	0	0	0	0.00193194	0	0	0	0	0	0	0	0	0.00102302	0	0.000107128	0	0.00346288	0	0
Bacteria	Pseudomonadota	Alphaproteobacteria	Sphingomonadales	Sphingomonadaceae	Sphingomonas	Sphingomonas_sp023445495	0	0	0	0	0	0	0	0	0	0	0	0	0	0	0	0	0	0	0	0	0.00151583	0	0	0	0	0	0	0	0	0.000372007	0	6.7e-05	0	0.00426421	0	0
Bacteria	Pseudomonadota	Gammaproteobacteria	Burkholderiales	Neisseriaceae	Neisseria	Neisseria_sp000186165	0	0	0	0	0	0	0	0	0	0	0	0	0	0	0	0	0	0	0	0	0	0	0	0	0	0	0	0	0	0	0	0	0	0	0	0.00607836
Bacteria	Bacillota_C	Negativicutes	Selenomonadales	Selenomonadaceae	Selenomonas	Selenomonas_sp905373085	0	0	0	0	0	0	0	0	0	0	0	0	0	0	0	0	0	0	0	0	0	0	0	0	0	0	0	0	0	0	0	0	0.00306725	0.00137371	0	0.00162719
Bacteria	Pseudomonadota	Gammaproteobacteria	Burkholderiales	Burkholderiaceae_B	Hylemonella	Hylemonella_delicata	0	0	0	0	0	0	0	0	0	0	0	0	0	0	0	0	0	0	0	0	0	0	0.00204534	0	0.00298467	0	0	0	0	0.000674262	0	0	0	0	0	0.000178466
Bacteria	Actinomycetota	Actinomycetia	Actinomycetales	Micrococcaceae	Rothia	Rothia_mucilaginosa_B	0	0	0	0	0	0	0	0	0	0	0	0	0	0	0	0	0	0	0	0	0	0	0	0	0	0	0	0	0	0	0	0	0	0	0	0.00581591
Bacteria	Pseudomonadota	Alphaproteobacteria	Rhizobiales	Xanthobacteraceae	Bradyrhizobium	Bradyrhizobium_sp000296215	0	0	0	0	0	0	0	0	0	0	0	0	0	0	0	0	0	0	0	0.00153218	0	0	0.00281234	0	0	0	0	0	0	0	0	0	0	0.00128785	0	0
Bacteria	Spirochaetota	Spirochaetia	Treponematales	Treponemataceae	Treponema	Treponema_sp905372265	0	0	0	0	0	0	0	0	0	0	0	0	0	0	0	0	0	0	0	0	0	0	0	0	0	0	0	0	0	0	0	0	0.00375738	0.00186023	0	0
Bacteria	Actinomycetota	Actinomycetia	Mycobacteriales	Nakamurellaceae	Nakamurella	Nakamurella_flava	0	0.00624751	0	0	0	0	0	0	0	0	0.000130947	0	0	0	0	0	0	0.00138612	0	0	0	0	0	0	0	0	0	0	0	0.000511509	0	0	0	0.00483659	0	0.000209961
Bacteria	Pseudomonadota	Alphaproteobacteria	Sphingomonadales	Sphingomonadaceae	Sphingomonas	Sphingomonas_sp017418975	0	0	0	0	0	0	0	0	0	0	0	0	0	0	0	0	0	0	0	0	0.00166444	0	0	0	0	0	0	0	0	0	0	0	0	0.00386354	0	0
Bacteria	Pseudomonadota	Gammaproteobacteria	Burkholderiales	Burkholderiaceae	Cupriavidus	Cupriavidus_metallidurans	0	0.0288449	0.000986568	0.000189638	5.42e-05	0.0157281	0.0001284	0.0031184	0	0.00347	0	0.00334359	0.0162878	0.000118342	0	0	0	0.00659792	0.000241224	0	0	4.13e-05	0.00102267	0	0.00217067	0	0.000673813	0.000837591	0.000221976	0	0.000441339	0	0	0	3.69e-05	0
Bacteria	Bacteroidota	Bacteroidia	Bacteroidales	Bacteroidaceae	Prevotella	Prevotella_oulorum	0	0	0	0	0	0	0	0	0	0	0	0	0	0	0	0	0	0	0	0	0	0	0	0	0	0	0	0	0	0	0	0	0	0	0	0.00517553
Bacteria	Pseudomonadota	Gammaproteobacteria	Enterobacterales_A	Pasteurellaceae	Aggregatibacter	Aggregatibacter_sp000466335	0	0	0	0	0	0	0	0	0	0	0	0	0	0	0	0	0	0	0	0	0	0	0	0	0	0	0	0	0.00307066	0	0	0	0	0	0	0.00190014
Bacteria	Pseudomonadota	Alphaproteobacteria	Rhizobiales	Xanthobacteraceae	Bradyrhizobium	Bradyrhizobium_ottawaense	0	0	0	0	0	0	0	0	0	0	0	0	0	0	0	0	0	0	0	0	0	0	0	0	0	0	0	0	0	0	0	0	0.00375738	0	0	0.000976316
Bacteria	Pseudomonadota	Alphaproteobacteria	Rhizobiales	Xanthobacteraceae	Bradyrhizobium	Bradyrhizobium_diazoefficiens_A	0	0	0	0	0	0	0	0	0	0	0	0	0	0	0	0	0	0	0	0	0	0	0.00272712	0	0	0	0	0	0	0	0	0	0	0.00114475	0.000100386	0.000734862
Bacteria	Bacteroidota	Bacteroidia	Bacteroidales	Bacteroidaceae	Alloprevotella	Alloprevotella_sp015257125	0	0	0	0	0	0	0	0	0	0	0	0	0	0	0	0	0	0	0	0	0	0	0	0	0	0	0	0	0	0	0	0	0.00314393	0.000944422	0	0.000598388
Bacteria	Synergistota	Synergistia	Synergistales	Aminobacteriaceae	Fretibacterium	Fretibacterium_fastidiosum	0	0	0	0	0	0	0	0	0	0	0	0	0	0	0	0	0	0	0	0	0	0	0	0	0	0	0	0	0	0	0	0	0.00276052	0.00186023	0	0
Bacteria	Actinomycetota	Actinomycetia	Actinomycetales	Dermabacteraceae	Brachybacterium	Brachybacterium_paraconglomeratum	0	0	0	0	0	0	0	0	0	0	0.000534264	0	0	0	0	0	0	0	0	0	0	0	0	0	0	0.00454193	0	0	0	0	0	0	0	0	0	0
Bacteria	Pseudomonadota	Alphaproteobacteria	Rhizobiales	Xanthobacteraceae	Bradyrhizobium	Bradyrhizobium_japonicum_D	0	0	0	0	0	0	0	0	0	0	0	0	0	0	0	0	0	0	0	0	0	0	0	0	0	0	0	0	0	0	0	0	0.00352734	0.000973041	0	0
Bacteria	Pseudomonadota	Alphaproteobacteria	Acetobacterales	Acetobacteraceae	Roseomonas	Roseomonas_mucosa	0	0	0	0	0	0	0	0	0	0	0	0	0	0	0	0	0	0	0	0.00439224	0	0	0	0	0	0	0	0	0	0	0	0	0	0	0	0
Bacteria	Pseudomonadota	Alphaproteobacteria	Sphingomonadales	Sphingomonadaceae	Sphingomonas	Sphingomonas_carotinifaciens	0	0	0	0	0	0	0	0	0	0	0	0	0	0	0	0	0	0	0	0	0	0	0	0.0043685	0	0	0	0	0	0	0	0	0	0	0	0
Bacteria	Bacillota	Bacilli	Bacillales	Bacillaceae_G	Bacillus_A	Bacillus_A_paranthracis	0	0	0	0	0	0	0	0	0	0	0	0	0	0	0	0	0	0	0	0	0.00323971	0	0	0	0	0	0	0	0	0	0	0	0	0	0.000196675	0.000913328
Bacteria	Pseudomonadota	Alphaproteobacteria	Rhizobiales	Xanthobacteraceae	Bradyrhizobium	Bradyrhizobium_japonicum	0	0	0	0	0	0	0	0	0	0	0	0	0	0	0	0	0	0	0	0	0	0	0	0	0	0	0	0	0	0	0	0	0.00421747	0	0.00011063	0
Bacteria	Pseudomonadota	Gammaproteobacteria	Pseudomonadales	Pseudomonadaceae	Pseudomonas_E	Pseudomonas_E_ceruminis	0	0	0	0	0	0	0	0	0	0	0	0	0	0	0	0	0	0	0	0	0	0	0	0	0	0	0	0	0	0	0	0	0	0	0	0.00409423
Bacteria	Actinomycetota	Actinomycetia	Actinomycetales	Dermatophilaceae	Yimella	Yimella_lutea	0	0	0	0	0	0	0	0	0	0	0	0	0	0	0	0	0	0	0	0	0	0	0	0	0.00407	0	0	0	0	0	0	0	0	0	0	0
Bacteria	Campylobacterota	Campylobacteria	Campylobacterales	Campylobacteraceae	Campylobacter_B	Campylobacter_B_sp905373215	0	0	0	0	0	0	0	0	0	0	0	0	0	0	0	0	0	0	0	0	0	0	0	0	0	0	0	0	0	0	0	0	0	0	0	0.00393676
Bacteria	Pseudomonadota	Alphaproteobacteria	Rhizobiales	Xanthobacteraceae	Xanthobacter	Xanthobacter_autotrophicus_A	0	0	0	0	0	0	0	0	0	0	0	0	0	0	0	0	0	0	0	0	0.000891663	0	0	0	0	0	0	0	0.00118387	0.000465008	0	0	0	0.00114475	4.92e-05	0
Bacteria	Bacteroidota	Bacteroidia	Bacteroidales	Porphyromonadaceae	Porphyromonas	Porphyromonas_sp000467855	0	0	0	0	0	0	0	0	0	0	0	0	0	0	0	0	0	0	0	0	0	0	0	0	0	0	0	0	0	0	0	0	0.00322061	0	7.38e-05	0.000314941
Bacteria	Bacteroidota	Bacteroidia	Flavobacteriales	Flavobacteriaceae	Capnocytophaga	Capnocytophaga_gingivalis	0	0	0	0	0	0	0	0	0	0	0	0	0	0	0	0	0	0	0	0	0	0	0	0	0	0	0	0	0	0	0	0	0	0	0	0.00355883
Bacteria	Actinomycetota	Actinomycetia	Actinomycetales	Dermabacteraceae	Brachybacterium	Brachybacterium_rhamnosum	0	0	0	0	0	0	0	0	0	0	0	0	0	0	0	0	0	0	0	0	0	0	0	0	0.003256	0	0	0	0	0	0	0	0	0	0	0
Bacteria	Bacillota_A	Clostridia	Lachnospirales	Lachnospiraceae	Johnsonella	Johnsonella_ignava	0	0	0	0	0	0	0	0	0	0	0	0	0	0	0	0	0	0	0	0	0	0	0	0	0	0	0	0	0	0	0	0	0	0	0	0.00308642
Bacteria	Pseudomonadota	Gammaproteobacteria	Burkholderiales	Neisseriaceae	Neisseria	Neisseria_subflava_A	0	0	0	0	0	0	0	0	0	0	0	0	0	0	0	0	0	0	0	0	0	0	0	0	0	0	0	0	0	0	0	0	0	0	0	0.00305493
Bacteria	Spirochaetota	Spirochaetia	Treponematales	Treponemataceae	Treponema_D	Treponema_D_buccale	0	0	0	0	0	0	0	0	0	0	0	0	0	0	0	0	0	0	0	0	0	0	0	0	0	0	0	0	0	0	0	0	0	0	0	0.00305493
Bacteria	Desulfobacterota	Desulfobulbia	Desulfobulbales	Desulfobulbaceae	Desulfobulbus	Desulfobulbus_oralis	0	0	0	0	0	0	0	0	0	0	0	0	0	0	0	0	0	0	0	0	0	0	0	0	0	0	0	0	0	0	0.00205958	0	0	0.000944422	0	0
Bacteria	Bacteroidota	Bacteroidia	Bacteroidales	Bacteroidaceae	Prevotella	Prevotella_oralis	0	0	0	0	0	0	0	0	0	0	0	0	0	0	0	0	0	0	0	0	0	0	0	0	0	0	0	0	0	0	0	0	0.00199371	0	0	0.000997313
Bacteria	Bacteroidota	Bacteroidia	Bacteroidales	Bacteroidaceae	Prevotella	Prevotella_vespertina	0	0	0	0	0	0	0	0	0	0	0	0	0	0	0	0	0	0	0	0	0	0	0	0	0	0	0	0	0	0	0	0	0	0	0	0.00296044
Bacteria	Pseudomonadota	Alphaproteobacteria	Rhizobiales	Xanthobacteraceae	Bradyrhizobium	Bradyrhizobium_campsiandrae	0	0	0	0	0	0	0	0	0	0	0	0	0	0	0	0	0	0	0	0	0	0	0	0	0	0	0	0	0.000924898	0	0	0	0.00199371	0	0	0
Bacteria	Actinomycetota	Actinomycetia	Actinomycetales	Actinomycetaceae	Actinomyces	Actinomyces_naeslundii	0	0	0	0	0	0	0	0	0	0	0	0	0	0	0	0	0	0	0	0	0	8.64e-05	0	0	0	0	0	0	0	0.00132527	0	0	0	0	0	0.00149072
Bacteria	Bacteroidota	Bacteroidia	Bacteroidales	Bacteroidaceae	Prevotella	Prevotella_loescheii	0	0	0	0	0	0	0	0	0	0	0	0	0	0	0	0	0	0	0	0	0	0	0	0	0	0	0.00251148	0	0	0	0	0.000177431	0	0	0.000159798	0
Bacteria	Pseudomonadota	Gammaproteobacteria	Burkholderiales	Burkholderiaceae_B	Ottowia	Ottowia_sp001262075	0	0	0	0	0	0	0	0	0	0	0	0	0	0	0	0	0	0	0	0	0	0	0	0	0	0	0.00257274	0	0	0	0	0	0	0	0.000260185	0
Bacteria	Bacillota_C	Negativicutes	Selenomonadales	Selenomonadaceae	CAJPQU01	CAJPQU01_sp905372875	0	0	0	0	0	0	0	0	0	0	0	0	0	0	0	0	0	0	0	0	0	0	0	0	0	0	0	0	0	0	0	0	0	0	0	0.00282397
Bacteria	Bacillota	Bacilli	Lactobacillales	Aerococcaceae	Granulicatella	Granulicatella_adiacens	0	0	0	0	0	0	0	0	0	0	0	0	0	0	0	0	0	0	0	0	0	0	0	0	0	0	0	0	0	0	0	0	0	0	0	0.00280297
Bacteria	Bacteroidota	Bacteroidia	Bacteroidales	Bacteroidaceae	Prevotella	Prevotella_koreensis	0	0	0	0	0	0	0	0	0	0	0	0	0	0	0	0	0	0	0	0	0	0	0	0	0	0	0	0	0	0	0	0	0.00276052	0	0	0
Bacteria	Pseudomonadota	Alphaproteobacteria	Rhizobiales	Xanthobacteraceae	Bradyrhizobium	Bradyrhizobium_frederickii	0	0	0	0	0	0	0	0	0	0	0	0	0	0	0	0	0	0	0	0	0.00109972	0	0	0	0	0	0	0	0	0	0	0	0	0.00157404	6.56e-05	0
Bacteria	Actinomycetota	Actinomycetia	Mycobacteriales	Mycobacteriaceae	Corynebacterium	Corynebacterium_sp915275065	0	0	0	0	0	0	0	0	0	0	0	0	0	0	0	0	0	0	0	0	0	0	0	0	0	0	0	0	0.0027377	0	0	0	0	0	0	0
Bacteria	Spirochaetota	Spirochaetia	Treponematales	Treponemataceae	Treponema_D	Treponema_D_sp905372235	0	0	0	0	0	0	0	0	0	0	0	0	0	0	0	0	0	0	0	0	0	0	0	0	0	0	0	0	0	0	0	0.000321384	0	0.00183161	0	0.000503905
Bacteria	Actinomycetota	Coriobacteriia	Coriobacteriales	Atopobiaceae	Olsenella_F	Olsenella_F_sp001189515	0	0	0	0	0	0	0	0	0	0	0	0	0	0	0	0	0	0	0	0	0	0	0	0	0	0	0	0	0	0	0	0	0	0	0	0.0026455
Bacteria	Actinomycetota	Actinomycetia	Actinomycetales	Micrococcaceae	Rothia	Rothia_aeria	0	0	0	0	0	0	0	0	0	0	0	0	0	0	0	0	0	0	0	0	0	0	0	0	0	0	0	0	0	0	0	0	0	0.00100166	0	0.0016167
Bacteria	Pseudomonadota	Alphaproteobacteria	Rhizobiales	Beijerinckiaceae	Methylobacterium	Methylobacterium_fujisawaense	0	0	0	0	0	0	0	0	0	0	0	0	0	0	0	0	0	0	0	0	0	0	0	0	0.00257767	0	0	0	0	0	0	0	0	0	0	0
Bacteria	Pseudomonadota	Alphaproteobacteria	Ferrovibrionales	Ferrovibrionaceae	JAFKFH01	JAFKFH01_sp017307375	0	0	0	0	0	0	0	0	0	0	0	0	0	0	0	0	0	0	0	0	0.000356665	0	0	0	0.001628	0	0	0	0	0	0	0	0.000536769	0	2.05e-05	0
Bacteria	Patescibacteria	JAEDAM01	BD1_5	UBA2023	GN02_873	GN02_873_sp003260345	0	0	0	0	0	0	0	0	0	0	0	0	0	0	0	0	0	0	0	0	0	0	0	0	0	0	0	0	0	0	0	0	0	0	0	0.00249853
Bacteria	Pseudomonadota	Alphaproteobacteria	Rhizobiales	Beijerinckiaceae	Bosea	Bosea_sp900156025	0	0	0	0	0	0	0	0	0	0	0	0	0	0	0	0	0	0	0	0	0	0	0	0	0.002442	0	0	0	0	0	0	0	0	0	0	0
Bacteria	Actinomycetota	Actinomycetia	Mycobacteriales	Mycobacteriaceae	Rhodococcus	Rhodococcus_fascians	0	0	0	9.85e-06	0	0	0	0	0	0	0	0.000355072	0	0	0	0	0	0	0	0.000919305	0.000475554	0	0	0	0	0	0	0	0	0.00055801	0	0	0	0.000457902	0	0
Bacteria	Bacteroidota	Bacteroidia	Bacteroidales	Bacteroidaceae	Prevotella	Prevotella_veroralis	0	0	0	0	0	0	0	0	0	0	0	0	0	0	0	0	0	0	0	0	0	0	0	0	0	0	0	0	0	0	0	0	0	0	0	0.00240405
Bacteria	Pseudomonadota	Alphaproteobacteria	Rhizobiales	Xanthobacteraceae	Bradyrhizobium	Bradyrhizobium_cajani	0	0	0	0	0	0	0	0	0	0	0	0	0	0	0	0	0	0	0	0	0	0	0	0	0	0	0	0	0	0.00111602	0	0	0	0.00128785	0	0
Bacteria	Bacteroidota	Bacteroidia	Flavobacteriales	Flavobacteriaceae	Capnocytophaga	Capnocytophaga_granulosa	0	0	0	0	0	0	0	0	0	0	0	0	0	0	0	0	0	0	0	0	0	0	0	0	0	0	0	0	0	0	0	0	0	0	0.000303207	0.00207861
Bacteria	Pseudomonadota	Alphaproteobacteria	Sphingomonadales	Sphingomonadaceae	Sphingomonas	Sphingomonas_phyllosphaerae	0	0	0	0	0	0	0	0	0	0	0	0	0	0	0	0	0	0	0	0	0	0	0	0.00231273	0	0	0	0	0	0	0	0	0	0	0	0
Bacteria	Bacillota_C	Negativicutes	Selenomonadales	Selenomonadaceae	Centipeda	Centipeda_artemidis	0	0	0	0	0	0	0	0	0	0	0	0	0	0	0	0	0	0	0	0	0	0	0	0	0	0	0	0	0	0	0	0	0	0	0	0.00228857
Bacteria	Actinomycetota	Actinomycetia	Actinomycetales	Actinomycetaceae	Actinomyces	Actinomyces_dentalis	0	0	0	0	0	0	0	0	0	0	0	0	0	0	0	0	0	0	0	0	0	0	0	0	0	0	0	0	0	0	0	0	0	0	0	0.00223608
Bacteria	Bacillota_C	Negativicutes	Selenomonadales	Selenomonadaceae	Centipeda	Centipeda_noxia	0	0	0	0	0	0	0	0	0	0	0	0	0	0	0	0	0	0	0	0	0	0	0	0	0	0	0	0	0	0.000860265	0	7.37e-05	0	0	3.89e-05	0.00124927
Bacteria	Pseudomonadota	Alphaproteobacteria	Rhizobiales	Beijerinckiaceae	Methylobacterium	Methylobacterium_sp001424705	0	0	0	0	0	0	0	0	0	0	0	0	0	0	0	0	0	0	0	0	0	0	0	0	0	0	0	0.00209398	0	0	0	0	0	0	0	0
Bacteria	Pseudomonadota	Gammaproteobacteria	Burkholderiales	Neisseriaceae	Kingella_A	Kingella_A_denitrificans	0	0	0	0	0	0	0	0	0	0	0	0	0	0	0	0	0	0	0	0	0	0	0	0	0	0	0	0	0	0	0	0.000220952	0	0	0.000239698	0.0016167
Bacteria	Campylobacterota	Campylobacteria	Campylobacterales	Campylobacteraceae	Campylobacter_B	Campylobacter_B_sp900539505	0	0	0	0	0	0	0	0	0	0	0	0	0	0	0	0	0	0	0	0	0	0	0	0	0	0	0	0	0	0	0	0	0	0	0	0.00197363
Bacteria	Pseudomonadota	Gammaproteobacteria	Burkholderiales	Burkholderiaceae	Burkholderia	Burkholderia_multivorans	0	0.0041207	0.000683008	0	0	0	0	0	0.00152856	0	0	0	0	0	0	0	0	0	0	0	0	0	0	0	0	0	0.00196018	0	0	0	0	0	0	0	0	0
Bacteria	Campylobacterota	Campylobacteria	Campylobacterales	Campylobacteraceae	Campylobacter_B	Campylobacter_B_sp905373295	0	0	0	0	0	0	0	0	0	0	0	0	0	0	0	0	0	0	0	0	0	0	0	0	0	0	0	0	0	0	0	0	0	0	0	0.00192114
Bacteria	Bacillota_C	Negativicutes	Selenomonadales	Selenomonadaceae	Centipeda	Centipeda_sp000286455	0	0	0	0	0	0	0	0	0	0	0	0	0	0	0	0	0	0	0	0	0	0	0	0	0	0	0	0	0	0	0	0	0.00191703	0	0	0
Bacteria	Bacteroidota	Bacteroidia	Bacteroidales	Bacteroidaceae	Prevotella	Prevotella_sp905373605	0	0	0	0	0	0	0	0	0	0	0	0	0	0	0	0	0	0	0	0	0	0	0	0	0	0	0	0	0	0	0	0	0.00191703	0	0	0
Bacteria	Pseudomonadota	Alphaproteobacteria	Rhizobiales	Xanthobacteraceae	Bradyrhizobium	Bradyrhizobium_sp011516635	0	0	0	0	0	0	0	0	0	0	0	0	0	0	0	0	0	0	0	0	0.00187249	0	0	0	0	0	0	0	0	0	0	0	0	0	0	0
Bacteria	Campylobacterota	Campylobacteria	Campylobacterales	Campylobacteraceae	Campylobacter_B	Campylobacter_B_sp019423325	0	0	0	0	0	0	0	0	0	0	0	0	0	0	0	0	0	0	0	0	0	0	0	0	0	0	0	0	0	0	0	0	0	0	0	0.00181616
Bacteria	Actinomycetota	Actinomycetia	Actinomycetales	Actinomycetaceae	Actinomyces	Actinomyces_oris_C	0	0	0	0	0	0	0	0	0	0	0	0	0	0	0	0	0	0	0	0	0	0	0	0	0	0	0	0	0	0	0	0	0	0	0	0.00177417
Bacteria	Bacteroidota	Bacteroidia	Bacteroidales	Porphyromonadaceae	Porphyromonas	Porphyromonas_catoniae	0	0	0	0	0	0	0	0	0	0	0	0	0	0	0	0	0	0	0	0	0	0	0	0	0	0	0	0	0	0.00176703	0	0	0	0	0	0
Bacteria	Pseudomonadota	Alphaproteobacteria	Rhizobiales	Xanthobacteraceae	Bradyrhizobium	Bradyrhizobium_nanningense	0	0	0	0	0	0	0	0	0	0	0	0	0	0	0	0	0	0	0	0	0	0	0	0	0	0	0	0	0	0	0	0	0.00176367	0	0	0
Bacteria	Pseudomonadota	Alphaproteobacteria	Sphingomonadales	Sphingomonadaceae	Novosphingobium	Novosphingobium_sp001298105	0	0	0	0	0	0	0	0	0	0	0	0	0	0	0	0	0	0	0	0.00173647	0	0	0	0	0	0	0	0	0	0	0	0	0	0	0	0
Bacteria	Actinomycetota	Actinomycetia	Actinomycetales	Microbacteriaceae	Curtobacterium	Curtobacterium_luteum_A	0	0	0	0	0	0	0	0	0	0	0	0	0	0	0	0	0	0	0	0.00163432	0	0	0	0	0	0	0	0	0	0	0	0	0	0	0	0
Bacteria	Bacillota_C	Negativicutes	Selenomonadales	Selenomonadaceae	Selenomonas	Selenomonas_sp905372355	0	0	0	0	0	0	0	0	0	0	0	0	0	0	0	0	0	0	0	0	0	0	0	0	0	0	0	0	0	0	0	0	0	0	0	0.0016167
Bacteria	Campylobacterota	Campylobacteria	Campylobacterales	Campylobacteraceae	Campylobacter_B	Campylobacter_B_gracilis_A	0	0	0	0	0	0	0	0	0	0	0	0	0	0	0	0	0	0	0	0	0	0	0	0	0	0	0	0	0	0	0	0	0	0	0	0.0016062
Bacteria	Actinomycetota	Actinomycetia	Mycobacteriales	Mycobacteriaceae	Corynebacterium	Corynebacterium_wankanglinii	0	0	0	0	0	0	0	0	0	0	0	0	0	0	0	0	0	0	0	0	0	0	0	0	0	0	0	0	0	0	0	0	0	0.00157404	0	0
Bacteria	Pseudomonadota	Alphaproteobacteria	Rhizobiales	Beijerinckiaceae	Bosea	Bosea_sp902506165	0	0	0	0	0	0	0	0	0	0	0	0	0	0	0	0	0	0	0	0	0	0	0.001534	0	0	0	0	0	0	0	0	0	0	0	0	0
Bacteria	Pseudomonadota	Gammaproteobacteria	Enterobacterales_A	Pasteurellaceae	Haemophilus_A	Haemophilus_A_sputorum	0	0	0	0	0	0	0	0	0	0	0	0	0	0	0	0	0	0	0	0	0	0	0	0	0	0	0	0	0	0	0	0	0	0	0	0.00153271
Bacteria	Campylobacterota	Campylobacteria	Campylobacterales	Campylobacteraceae	Campylobacter_A	Campylobacter_A_curvus	0	0	0	0	0	0	0	0	0	0	0	0	0	0	0	0	0	0	0	0	0	0	0	0	0	0	0	0	0	0	0	0	0	0	0	0.00151172
Bacteria	Campylobacterota	Campylobacteria	Campylobacterales	Campylobacteraceae	Campylobacter_B	Campylobacter_B_gracilis	0	0	0	0	0	0	0	0	0	0	0	0	0	0	0	0	0	0	0	0	0	0	0	0	0	0	0	0	0	0	0	0	0	0	0	0.00150122
Bacteria	Actinomycetota	Actinomycetia	Actinomycetales	Actinomycetaceae	Actinomyces	Actinomyces_sp000220835	0	0	0	0	0	0	0	0	0	0	0	0	0	0	0	0	0	0	0	0	0	0	0	0	0	0	0	0	0	0	0	0	0	0	0	0.00148022
Bacteria	Actinomycetota	Actinomycetia	Actinomycetales	Micrococcaceae	Micrococcus	Micrococcus_luteus	0	0	0	0	0	0	0	0	0	0	0	0	0	0	0	0	0	0	0	0	0	0	0	0	0	0	0	0	0	0	0	0	0	0	0	0.00148022
Bacteria	Pseudomonadota	Alphaproteobacteria	Sphingomonadales	Sphingomonadaceae	Sphingomonas	Sphingomonas_pseudosanguinis	0	0	0	0	0	0	0	0	0	0	0	0	0	0	0	0	0	0	0	0	0	0	0	0	0	0	0	0	0.000554939	0	0	0	0	0	0	0.000923826
Bacteria	Actinomycetota	Coriobacteriia	Coriobacteriales	Atopobiaceae	Lancefieldella	Lancefieldella_rimae	0	0	0	0	0	0	0	0	0	0	0	0	0	0	0	0	0	0	0	0	0	0	0	0	0	0	0	0	0	0	0	0	0	0	0	0.00146972
Bacteria	Pseudomonadota	Gammaproteobacteria	Burkholderiales	Neisseriaceae	Kingella_B	Kingella_B_oralis	0	0	0	0	0	0	0	0	0	0	0	0	0	0	0	0	0	0	0	0	0	0	0	0	0	0	0	0	0	0	0	0	0	0	0	0.00145923
Bacteria	Bacteroidota	Bacteroidia	Bacteroidales	Bacteroidaceae	Prevotella	Prevotella_maculosa	0	0	0	0	0	0	0	0	0	0	0	0	0	0	0	0	0	0	0	0	0	0	0	0	0	0	0	0	0	0	0	0	0	0	5.33e-05	0.00137524
Bacteria	Pseudomonadota	Alphaproteobacteria	Rhizobiales	Xanthobacteraceae	Bradyrhizobium	Bradyrhizobium_vignae	0	0	0	0	0	0	0	0	0	0	0	0	0	0	0	0	0	0	0	0	0	0	0	0	0	0	0	0.00142391	0	0	0	0	0	0	0	0
Bacteria	Verrucomicrobiota	Verrucomicrobiae	Opitutales	Opitutaceae	Didemnitutus	Didemnitutus_sp016187945	0	0	0	0	0	0	0	0	0	0	0	0	0	0	0	0	0	0	0	0	0	0	0	0	0	0	0	0	0	0.000604511	0.000809121	0	0	0	0	0
Bacteria	Bacillota	Bacilli	Brevibacillales	Brevibacillaceae	Brevibacillus	Brevibacillus_agri	0	0	0	0	0	0	0	0	0	0	0	0	0	0	0	0	0	0	0	0	0	0	0.00110789	0	0	0	0	0	0	0	0	0	0	0	7.79e-05	0.000199463
Bacteria	Pseudomonadota	Gammaproteobacteria	Burkholderiales	Burkholderiaceae_B	Comamonas	Comamonas_thiooxydans	0	0	0	0	0	0	0	0	0	0	0	0	0	0	0	0	0	0	0	0	0	0	0	0	0	0	0	0	0	0	0	0	0	0	0	0.00134375
Bacteria	Actinomycetota	Actinomycetia	Actinomycetales	Actinomycetaceae	Pauljensenia	Pauljensenia_hongkongensis	0	0	0	0	0	0	0	0	0	0	0	0	0	0	0	0	0	0	0	0	0	0	0	0	0	0	0	0	0	0	0	0	0	0	0	0.00132275
Bacteria	Actinomycetota	Actinomycetia	Actinomycetales	Dermatophilaceae	Yimella	Yimella_indica	0	0	0	0	0	0	0	0	0	0	0	0	0	0	0	0	0	0	0	0	0	0	0	0	0	0	0	0	0	0	0	0	0	0.00128785	0	0
Bacteria	Pseudomonadota	Alphaproteobacteria	Rhizobiales	Beijerinckiaceae	Bosea	Bosea_sp900112185	0	0	0	0	0	0	0	0	0	0	0	0	0	0	0	0	0	0	0	0	0	0	0.00127834	0	0	0	0	0	0	0	0	0	0	0	0	0
Bacteria	Bacteroidota	Bacteroidia	Bacteroidales	Tannerellaceae	Tannerella	Tannerella_sp002890585	0	0	0	0	0	0	0	0	0	0	0	0	0	0	0	0	0	0	0	0	0	0	0	0	0	0	0	0	0	0	0	0	0	0	0	0.00125976
Bacteria	Bacteroidota	Bacteroidia	Flavobacteriales	Flavobacteriaceae	Capnocytophaga	Capnocytophaga_leadbetteri	0	0	0	0	0	0	0	0	0	0	0	0	0	0	0	0	0	0	0	0	0	0	0	0	0	0	0	0	0	0	0	0	0	0	0.000264282	0.000976316
Bacteria	Actinomycetota	Actinomycetia	Actinomycetales	Actinomycetaceae	Actinomyces	Actinomyces_oris	0	0	0	0	0	0	0	0	0	0	0	0	0	0	0	0	0	0	0	0	0	0	0	0	0	0	0	0	0	0	0	0	0	0	0	0.00123877
Bacteria	Actinomycetota	Actinomycetia	Actinomycetales	Actinomycetaceae	Actinomyces	Actinomyces_sp000195595	0	0	0	0	0	0	0	0	0	0	0	0	0	0	0	0	0	0	0	0	0	0	0	0	0	0	0	0	0	0	0	0	0	0	0	0.00122827
Bacteria	Bacteroidota	Bacteroidia	Bacteroidales	Tannerellaceae	Tannerella	Tannerella_serpentiformis	0	0	0	0	0	0	0	0	0	0	0	0	0	0	0	0	0	0	0	0	0	0	0	0	0	0	0	0	0	0.000720763	0	0	0	0	8.81e-05	0.000398925
Bacteria	Pseudomonadota	Alphaproteobacteria	Rhizobiales	Xanthobacteraceae	Afipia	Afipia_sp017474385	0	0	0	0	0	0	0	0	0	0	0	0	0	0	0	0	0	0	0	0	0.000861941	0	0	0	0	0	0	0	0	0	0	0.000314689	0	0	0	0
Bacteria	Actinomycetota	Actinomycetia	Propionibacteriales	Propionibacteriaceae	Arachnia	Arachnia_propionica	0	0	0	0	0	0	0	0	0	0	0	0	0	0	0	0	0	0	0	0	0	0	0	0	0	0	0	0	0	0	0	0	0	0	6.97e-05	0.0010918
Bacteria	Bacteroidota	Bacteroidia	Bacteroidales	Bacteroidaceae	Prevotella	Prevotella_nanceiensis	0	0	0	0	0	0	0	0	0	0	0	0	0	0	0	0	0	0	0	0	0	0	0	0	0	0	0	0	0	0	0	0	0	0	0	0.00113379
Bacteria	Pseudomonadota	Gammaproteobacteria	Burkholderiales	Neisseriaceae	Neisseria	Neisseria_sicca_A	0	0	0	0	0	0	0	0	0	0	0	0	0	0	0	0	0	0	0	0	0	0	0	0	0	0	0	0	0	0	0	0	0	0	0.00110425	0
Bacteria	Pseudomonadota	Alphaproteobacteria	Caulobacterales	Caulobacteraceae	Brevundimonas	Brevundimonas_sp002484265	0	0	0	0	0	0	0	0	0	0	0	0	0	0	0	0	0	0	0	0	0	0	0	0	0	0	0	0	0	0	0	0	0	0	0	0.0010708
Bacteria	Actinomycetota	Actinomycetia	Mycobacteriales	Pseudonocardiaceae	Pseudonocardia	Pseudonocardia_ammonioxydans	0	0	0	0	0	0	0	0	0	0	0	0	0	0	0	0	0	0	0	0	0	0	0	0	0	0	0	0	0	0	0	0	0	0.0010589	0	0
Bacteria	Actinomycetota	Actinomycetia	Mycobacteriales	Mycobacteriaceae	Corynebacterium	Corynebacterium_durum	0	0	0	0	0	0	0	0	0	0	0	0	0	0	0	0	0	0	0	0	0	0	0	0	0	0	0	0	0	0	0	0	0	0	0	0.0010498
Bacteria	Nitrospirota	Nitrospiria	Nitrospirales	Nitrospiraceae	Nitrospira_A	Nitrospira_A_defluvii_C	0	0	0	0	0	0	0	0	0	0	0	0	0	0	0	0	0	0	0	0	0.000505276	0	0	0	0	0	0	0	0	0.000488259	0	0	0	0	3.89e-05	0
Bacteria	Bacteroidota	Bacteroidia	Bacteroidales	Bacteroidaceae	Prevotella	Prevotella_saccharolytica	0	0	0	0	0	0	0	0	0	0	0	0	0	0	0	0	0	0	0	0	0	0	0	0	0	0	0	0	0	0	0	0	0	0	0	0.00102881
Bacteria	Actinomycetota	Actinomycetia	Actinomycetales	Actinomycetaceae	Actinomyces	Actinomyces_johnsonii	0	0	0	0	0	0	0	0	0	0	0	0	0	0	0	0	0	0	0	0	0	0	0	0	0	0	0	0	0	0	0	0	0	0	0	0.000986814
Bacteria	Spirochaetota	Spirochaetia	Treponematales	Treponemataceae	Treponema_D	Treponema_D_socranskii	0	0	0	0	0	0	0	0	0	0	0	0	0	0	0	0	0	0	0	0	0	0	0	0	0	0	0	0	0	0	0	0	0	0	0	0.000944822
Bacteria	Actinomycetota	Actinomycetia	Actinomycetales	Micrococcaceae	Rothia	Rothia_mucilaginosa_A	0	0	0	0	0	0	0	0	0	0	0	0	0	0	0	0	0	0	0	0	0	0	0	0	0	0	0	0	0	0	0	0	0	0	0	0.000923826
Bacteria	Pseudomonadota	Gammaproteobacteria	Burkholderiales	Burkholderiaceae	Ralstonia	Ralstonia_sp000620465	0	0	0	0	0	0	0	0	0	0	0	0	0	0	0	0	0	0	0	0	0	0	0	0	0	0	0	0	0.000887902	0	0	0	0	0	0	0
Bacteria	Verrucomicrobiota	Verrucomicrobiae	Opitutales	Opitutaceae	Didemnitutus	Didemnitutus_sp016217545	0	0	0	0	0	0	0	0	0	0	0	0	0	0	0	0	0	0	0	0	0	0	0	0	0	0	0	0	0	0	0	0	0	0.000858566	0	0
Bacteria	Pseudomonadota	Alphaproteobacteria	Rhizobiales	Xanthobacteraceae	Bradyrhizobium	Bradyrhizobium_stylosanthis	0	0	0	0	0	0	0	0	0	0	0	0	0	0	0	0	0	0	0	0	0	0	0	0	0	0	0	0	0	0	0	0	0	0.000829947	0	0
Bacteria	Actinomycetota	Actinomycetia	Propionibacteriales	Propionibacteriaceae	Luteococcus	Luteococcus_avicola	0	0	0	0	0	0	0	0	0	0	0	0	0	0	0	0	0	0	0	0	0	0	0	0	0	0	0	0	0	0	0	0	0	0.000829947	0	0
Bacteria	Pseudomonadota	Gammaproteobacteria	Pseudomonadales	Pseudomonadaceae	Pseudomonas_E	Pseudomonas_E_juntendi	0	0	0	0	0	0	0	0	0	0	0	0	0	0	0	0	0	0	0	0	0	0	0	0	0	0	0	0	0	0	0	0	0	0	0	0.000818846
Bacteria	Pseudomonadota	Alphaproteobacteria	Rhizobiales	Pleomorphomonadaceae	Pleomorphomonas	Pleomorphomonas_oryzae	0	0	0	0	0	0	0	0	0	0	0	0	0	0	0	0	0	0	0	0	0	0	0	0	0	0	0	0	0	0.000813764	0	0	0	0	0	0
Bacteria	Pseudomonadota	Gammaproteobacteria	Burkholderiales	Neisseriaceae	Neisseria	Neisseria_bacilliformis	0	0	0	0	0	0	0	0	0	0	0	0	0	0	0	0	0	0	0	0	0	0	0	0	0	0	0	0	0	0	0	0	0	0	0	0.000776854
Bacteria	Pseudomonadota	Alphaproteobacteria	Rhizobiales	Xanthobacteraceae	Bradyrhizobium	Bradyrhizobium_diazoefficiens_B	0	0	0	0	0	0	0	0	0	0	0	0	0	0	0	0	0	0	0	0	0	0	0	0	0	0	0	0	0	0.000767263	0	0	0	0	0	0
Bacteria	Bacillota_C	Negativicutes	Selenomonadales	Selenomonadaceae	Centipeda	Centipeda_sp001683335	0	0	0	0	0	0	0	0	0	0	0	0	0	0	0	0	0	0	0	0	0	0	0	0	0	0	0	0	0	0	0	0	0	0	0	0.000766356
Bacteria	Pseudomonadota	Gammaproteobacteria	Burkholderiales	Burkholderiaceae_A	Lautropia	Lautropia_dentalis	0	0	0	0	0	0	0	0	0	0	0	0	0	0	0	0	0	0	0	0	0	0	0	0	0	0	0	0	0	0	0	0	0	0	0	0.00074536
Bacteria	Pseudomonadota	Alphaproteobacteria	Rhizobiales	Xanthobacteraceae	Bradyrhizobium	Bradyrhizobium_sp001908185	0	0	0	0	0	0	0	0	0	0	0	0	0	0	0	0	0	0	0	0	0	0	0	0	0	0	0	0	0	0	0	0	0	0.00074409	0	0
Bacteria	Pseudomonadota	Alphaproteobacteria	Rhizobiales	Xanthobacteraceae	Bradyrhizobium	Bradyrhizobium_manausense	0	0	0	0	0	0	0	0	0	0	0	0	0	0	0	0	0	0	0	0	0	0	0	0	0	0	0	0	0	0.000744013	0	0	0	0	0	0
Bacteria	Pseudomonadota	Alphaproteobacteria	Rhizobiales	Beijerinckiaceae	Methylobacterium	Methylobacterium_extorquens	0	0	0	0	0	0	0	0	0	0	0	0	0	0	0	0	0	0	0	0	0	0	0	0	0	0	0	0	0	0	0	0	0	0.000715471	0	0
Bacteria	Bacillota_C	Negativicutes	Selenomonadales	Selenomonadaceae	Selenomonas	Selenomonas_sputigena	0	0	0	0	0	0	0	0	0	0	0	0	0	0	0	0	0	0	0	0	0	0	0	0	0	0	0	0	0	0	0	0	0	0	0	0.000713866
Bacteria	Bacteroidota	Bacteroidia	Bacteroidales	Bacteroidaceae	Prevotella	Prevotella_salivae	0	0	0	0	0	0	0	0	0	0	0	0	0	0	0	0	0	0	0	0	0	0	0	0	0	0	0	0	0	0	0	0	0	0	0	0.000671874
Bacteria	Pseudomonadota	Gammaproteobacteria	Enterobacterales	Enterobacteriaceae	Klebsiella	Klebsiella_aerogenes	0	0	0	0	0	0	0	0	0	0	0	0	0	0	0	0	0	0	0	0	0	0	0	0	0	0	0	0	0	0.000651011	0	0	0	0	0	0
Bacteria	Bacillota_C	Negativicutes	Selenomonadales	Selenomonadaceae	CAJPQU01	CAJPQU01_sp905373705	0	0	0	0	0	0	0	0	0	0	0	0	0	0	0	0	0	0	0	0	0	0	0	0	0	0	0	0	0	0	0	0	0	0	0	0.00064038
Bacteria	Pseudomonadota	Alphaproteobacteria	Rhizobiales	Xanthobacteraceae	Bradyrhizobium	Bradyrhizobium_liaoningense_A	0	0	0	0	0	0	0	0	0	0	0	0	0	0	0	0	0	0	0	0	0	0	0	0	0	0	0	0	0	0.000627761	0	0	0	0	0	0
Bacteria	Actinomycetota	Actinomycetia	Actinomycetales	Micrococcaceae	Rothia	Rothia_dentocariosa	0	0	0	0	0	0	0	0	0	0	0.000199039	0	0	0	0	0	0	0	0	0	0	0	0	0	0	0	0	0	0	0	0	0	0	0	0	0.000619384
Bacteria	Pseudomonadota	Alphaproteobacteria	Rhizobiales	Xanthobacteraceae	Bradyrhizobium	Bradyrhizobium_sp000617845	0	0	0	0	0	0	0	0	0	0	0	0	0	0	0	0	0	0	0	0	0	0	0	0	0	0	0	0	0	0	0	0	0	0.000600996	0	0
Bacteria	Pseudomonadota	Alphaproteobacteria	Sphingomonadales	Sphingomonadaceae	Sphingomonas	Sphingomonas_ginsenosidimutans	0	0	0	0	0	0	0	0	0	0	0	0	0	0	0	0	0	0	0	0	0	0	0	0	0	0	0	0	0	0	0	0	0	0.000600996	0	0
Bacteria	Bdellovibrionota	Bacteriovoracia	Bacteriovoracales	Bacteriovoracaceae	Bacteriovorax	Bacteriovorax_stolpii	0	0	0	0	0	0	0	0	0	0	0	0	0	0	0	0	0	0	0	0	0	0	0	0	0	0	0	0	0	0	0	0	0	0	0	0.000587889
Bacteria	Pseudomonadota	Alphaproteobacteria	Caulobacterales	Caulobacteraceae	Brevundimonas	Brevundimonas_sp002434505	0	0	0	0	0	0	0	0	0	0	0	0	0	0	0	0	0	0	0	0	0	0	0	0	0	0	0	0	0	0	0	0	0	0	0	0.000566893
Bacteria	Pseudomonadota	Alphaproteobacteria	Caulobacterales	Caulobacteraceae	Brevundimonas	Brevundimonas_aurantiaca	0	0	0	0	0	0	0	0	0	0	0	0	0	0	0	0	0	0	0	0	0	0	0	0	0	0	0	0	0	0	0	0	0	0	0	0.000535399
Bacteria	Pseudomonadota	Gammaproteobacteria	Pseudomonadales	Moraxellaceae	Moraxella	Moraxella_sp916720335	0	0	0	0	0	0	0	0	0	0	0	0	0	0	0	0	0	0	0	0	0	0	0	0	0	0	0	0	0	0	0	0	0	0	0.000522418	0
Bacteria	Pseudomonadota	Gammaproteobacteria	Cardiobacteriales	Cardiobacteriaceae	Cardiobacterium	Cardiobacterium_sp916618745	0	0	0	0	0	0	0	0	0	0	0	0	0	0	0	0	0	0	0	0	0	0	0	0	0	0	0	0	0	0	0	0	0	0	0	0.000482909
Bacteria	Pseudomonadota	Alphaproteobacteria	Rhizobiales	Xanthobacteraceae	Bradyrhizobium	Bradyrhizobium_sp000938305	0	0	0	0	0	0	0	0	0	0	0	0	0	0	0	0	0	0	0	0	0	0	0	0	0	0	0	0	0	0	0	0	0	0.000457902	0	0
Bacteria	Spirochaetota	Spirochaetia	Treponematales	Treponemataceae	Treponema_C	Treponema_C_maltophilum	0	0	0	0	0	0	0	0	0	0	0	0	0	0	0	0	0	0	0	0	0	0	0	0	0	0	0	0	0	0	0	0	0	0	0	0.000440917
Bacteria	Actinomycetota	Actinomycetia	Mycobacteriales	Mycobacteriaceae	Rhodococcus	Rhodococcus_sp002259485	0	0	0	0	0	0	0	0	0	0	0	0	0	0	0	0	0	0	0	0	0.000386387	0	0	0	0	0	0	0	0	0	0	0	0	0	0	0
Bacteria	Pseudomonadota	Gammaproteobacteria	Pseudomonadales	Pseudomonadaceae	Pseudomonas_E	Pseudomonas_E_vlassakiae	0	0	0	0	0	0	0	0	0	0	0	0	0	0	0	0	0	0	0	0	0	0	0	0	0	0	0	0	0	0	0	0	0	0	0	0.000314941
Bacteria	Bacillota_C	Negativicutes	Selenomonadales	Selenomonadaceae	Centipeda	Centipeda_timonae	0	0	0	0	0	0	0	0	0	0	0	0	0	0	0	0	0	0	0	0	0	0	0	0	0	0	0	0	0	0	0	0	0	0	0	0.000304443
Bacteria	Pseudomonadota	Gammaproteobacteria	Burkholderiales	Burkholderiaceae	Herbaspirillum	Herbaspirillum_aquaticum	0	0	0	0	0	0	0	0	0	0	0	0	0	0	0	0	0	0	0	0	0	0	0	0	0	0	0	0	0	0	0	0	0	0	0	0.000304443
Bacteria	Bacteroidota	Bacteroidia	Flavobacteriales	Flavobacteriaceae	Capnocytophaga	Capnocytophaga_sputigena	0	0	0	0	0	0	0	0	0	0	0	0	0	0	0	0	0	0	0	0	0	0	0	0	0	0	0	0	0	0	0	0	0	0	0.000290915	0
Bacteria	Bacteroidota	Bacteroidia	Bacteroidales	Bacteroidaceae	Prevotella	Prevotella_buccae	0	0	0	0	0	0	0	0	0	0	0	0	0	0	0	0	0	0	0	0	0	0	0	0	0	0	0	0	0	0	0	0	0	0	0	0.000272949
Bacteria	Pseudomonadota	Gammaproteobacteria	Enterobacterales_A	Vibrionaceae	Vibrio	Vibrio_cholerae	0	0	0	0	0	0	0	0	0	0	0	0	0	0	0	0	0	0	0	0	0	0	0	0	0	0	0	0	0	0	0	0.000264472	0	0	0	0
Bacteria	Pseudomonadota	Alphaproteobacteria	Rhizobiales	Xanthobacteraceae	L1I39	L1I39_sp017742835	0	0	0	0	0	0	0	0	0	0	0	0	0	0	0	0	0	0	0	0	0	0	0	0	0	0	0	0	0	0	0	0	0	0	0	0.000209961
Bacteria	Pseudomonadota	Gammaproteobacteria	Burkholderiales	Neisseriaceae	Eikenella	Eikenella_corrodens	0	0	0	0	0	0	0	0	0	0	0	0	0	0	0	0	0	0	0	0	0	0	0	0	0	0	0	0	0	0	0	0	0	0	0.000192578	0
Bacteria	Actinomycetota	Actinomycetia	Propionibacteriales	Propionibacteriaceae	Arachnia	Arachnia_rubra	0	0	0	0	0	0	0	0	0	0	0	0	0	0	0	0	0	0	0	0	0	0	0	0	0	0	0	0	0	0	0	0	0	0	0	0.000178466
Bacteria	Bacteroidota	Bacteroidia	Bacteroidales	Porphyromonadaceae	Porphyromonas	Porphyromonas_sp905372525	0	0	0	0	0	0	0	0	0	0	0	0	0	0	0	0	0	0	0	0	0	0	0	0	0	0	0	0	0	0	0	0	0	0	0.000127019	0
Bacteria	Pseudomonadota	Alphaproteobacteria	Rhizobiales	Xanthobacteraceae	Afipia	Afipia_clevelandensis	0	0	0	0	0	0	0	0	0	0	0	0	0	0	0	0	0	0	0	0	0	0	0	0	0	0	0	0	0	0	0	8.7e-05	0	0	0	0
Bacteria	Pseudomonadota	Alphaproteobacteria	Rhizobiales	Xanthobacteraceae	Bradyrhizobium	Bradyrhizobium_guangzhouense	0	0	0	0	0	0	0	0	0	0	0	0	0	0	0	0	0	0	0	0	0	0	0	0	0	0	0	0	0	0	0	8.7e-05	0	0	0	0
Bacteria	Pseudomonadota	Alphaproteobacteria	Sphingomonadales	Sphingomonadaceae	Novosphingobium	Novosphingobium_silvae	0	0	0	0	0	0	0	0	0	0	0	0	0	0	0	0	0	0	0	0	0	0	0	0	0	0	0	0	0	0	0	0	0	0	0	8.4e-05
Bacteria	Pseudomonadota	Alphaproteobacteria	Caulobacterales	Caulobacteraceae	PUIC01	PUIC01_sp017418605	0	0	0	0	0	0	0	0	0	0	0	0	0	0	0	0	0	0	0	0	0	8.26e-05	0	0	0	0	0	0	0	0	0	0	0	0	0	0
Bacteria	Pseudomonadota	Gammaproteobacteria	Cardiobacteriales	Cardiobacteriaceae	Cardiobacterium	Cardiobacterium_valvarum	0	0	0	0	0	0	0	0	0	0	0	0	0	0	0	0	0	0	0	0	0	0	0	0	0	0	0	0	0	0	0	0	0	0	5.94e-05	0
Bacteria	Bacillota_C	Negativicutes	Selenomonadales	Selenomonadaceae	Centipeda	Centipeda_sp905372865	0	0	0	0	0	0	0	0	0	0	0	0	0	0	0	0	0	0	0	0	0	0	0	0	0	0	0	0	0	0	0	0	0	0	5.12e-05	0
Bacteria	Pseudomonadota	Alphaproteobacteria	Rhizobiales	Beijerinckiaceae	Methylobacterium	Methylobacterium_radiotolerans	0	0	0	0	0	0	0	0	0	0	0	0	0	0	0	0	0	0	0	0	0	0	0	0	0	0	0	0	0	0	0	0	0	0	4.71e-05	0
Bacteria	Pseudomonadota	Alphaproteobacteria	Rhizobiales	Rhizobiaceae	Aquamicrobium_A	Aquamicrobium_A_sp023388675	0	0	0	0	0	0	0	0	0	0	0	0	0	0	0	0	0	0	0	0	0	3.38e-05	0	0	0	0	0	0	0	0	0	0	0	0	0	0
Bacteria	Pseudomonadota	Alphaproteobacteria	Rhizobiales	Xanthobacteraceae	Bradyrhizobium	Bradyrhizobium_sp023435725	0	0	0	0	0	0	0	0	0	0	0	0	0	0	0	0.0026712	0	0	0	0	0	0	0	0	0	0	0	0	0	0	0	0	0	0	0	0
Bacteria	Bacteroidota	Bacteroidia	Cytophagales	Hymenobacteraceae	Hymenobacter	Hymenobacter_sp004684095	0	0	0	0	9.69e-05	0	0	0	0	0	0	0	0	0	0	0	0	0	0	0	0	0	0	0	0	0	0	0	0	0	0	0	0	0	0	0
Bacteria	Actinomycetota	Actinomycetia	Actinomycetales	Micrococcaceae	Kocuria	Kocuria_palustris	0	0	0	0	0	0	0	0	0	0	0.000120471	0	0	0	0	0	0	0	0	0	0	0	0	0	0	0	0	0	0	0	0	0	0	0	0	0
Bacteria	Actinomycetota	Actinomycetia	Mycobacteriales	Mycobacteriaceae	Nocardia	Nocardia_cyriacigeorgica_D	0	0	0.00132807	0	0	0	0	0	0	0	0	0	0	0	0	0	0	0	0	0	0	0	0	0	0	0	0	0	0	0	0	0	0	0	0	0
Bacteria	Pseudomonadota	Gammaproteobacteria	Enterobacterales	Enterobacteriaceae	Pantoea	Pantoea_mediterraneensis_A	0	0	0	0	0	0	0	0	0	0	0	0	0	0.000309102	0	0	0	0	0	0	0	0	0	0	0	0	0	0	0	0	0	0	0	0	0	0
Bacteria	Pseudomonadota	Gammaproteobacteria	Burkholderiales	Burkholderiaceae_B	Pelomonas	Pelomonas_sp021738245	0	0	0	0	0	0	0	0	0	0	0	0	0	0	6.05e-05	0	0	0	0	0	0	0	0	0	0	0	0	0	0	0	0	0	0	0	0	0
Bacteria	Bacteroidota	Bacteroidia	Bacteroidales	Prolixibacteraceae	Puteibacter	Puteibacter_caeruleilacunae	0	0	0	0	0	0	0	0	0	0	0	0	0	0	0	0	0.00875938	0	0	0	0	0	0	0	0	0	0	0	0	0	0	0	0	0	0	0
