# Supplementary material for: Tumor microbiome-transcriptome crosstalk identifies Prevotella as an immunotherapeutic predictor in NSCLC
Source: Theranostics. 2026 Jan 1;16(7):3426–46. doi: 10.7150/thno.126091 (PMC12846730; doi:10.7150/thno.126091)
Supplement: Supplementary file 2 — Supplementary tables. [file thnov16p3426s2.zip › s2/Table S6.xlsx]

## Sheet: otu_mokuai_yanse_mergedcolor
Table S6. Microbial composition of modules identified by WGCNA.
Number	Microbes	Color	Merged color
1	Bacillus_A	grey	grey
2	Escherichia	grey	grey
3	Streptococcus	grey	grey
4	Klebsiella	grey	grey
5	Bradyrhizobium	green	green
6	Pelomonas	blue	blue
7	Acinetobacter	grey	grey
8	Geobacillus	black	black
9	Mycobacterium	grey	grey
10	Prevotella	turquoise	turquoise
11	Leptotrichia	magenta	magenta
12	Sediminibacterium	green	green
13	Porphyromonas	red	brown
14	Mesorhizobium	green	green
15	Sphingomonas	blue	blue
16	Salmonella	green	green
17	Tardiphaga	green	green
18	Afipia	red	brown
19	Cupriavidus	grey	grey
20	Cutibacterium	brown	brown
21	Phyllobacterium	blue	blue
22	Ralstonia	green	green
23	Novosphingobium	green	green
24	Neisseria	turquoise	turquoise
25	Tannerella	red	brown
26	Caulobacter	blue	blue
27	Treponema	red	brown
28	Fusobacterium	turquoise	turquoise
29	Bosea	black	black
30	Brevibacillus_D	black	black
31	F0058	red	brown
32	Peptidiphaga	turquoise	turquoise
33	Filifactor	brown	brown
34	Dialister	turquoise	turquoise
35	Pseudomonas_E	turquoise	turquoise
36	Actinomyces	turquoise	turquoise
37	Corynebacterium	brown	brown
38	Saccharomyces	tan	tan
39	Alloprevotella	turquoise	turquoise
40	CAJPSE01	red	brown
41	Stenotrophomonas	grey	grey
42	Treponema_B	brown	brown
43	Veillonella	pink	pink
44	Gallibacter	brown	brown
45	Streptomyces	grey	grey
46	Rothia	turquoise	turquoise
47	Glutamicibacter	yellow	green
48	Listeria	brown	brown
49	Anaeroglobus	turquoise	turquoise
50	Capnocytophaga	turquoise	turquoise
51	Lautropia	turquoise	turquoise
52	Nakamurella	blue	blue
53	Saccharimonas	turquoise	turquoise
54	Kocuria	yellow	green
55	Comamonas	yellow	green
56	Campylobacter_B	turquoise	turquoise
57	Herbaspirillum	black	black
58	Haemophilus_D	turquoise	turquoise
59	Treponema_C	red	brown
60	Campylobacter_A	brown	brown
61	Acidovorax	turquoise	turquoise
62	Eubacterium_N	blue	blue
63	Puteibacter	grey	grey
64	Selenomonas	turquoise	turquoise
65	Brachybacterium	yellow	green
66	Burkholderia	blue	blue
67	Moraxella_A	turquoise	turquoise
68	Arachnia	pink	pink
69	Asticcacaulis	turquoise	turquoise
70	Centipeda	turquoise	turquoise
71	Cardiobacterium	turquoise	turquoise
72	Treponema_D	turquoise	turquoise
73	Hylemonella	yellow	green
74	Methylobacterium	yellow	green
75	Yimella	yellow	green
76	Aggregatibacter	turquoise	turquoise
77	Fretibacterium	brown	brown
78	Roseomonas	magenta	magenta
79	Xanthobacter	blue	blue
80	CAJPQU01	turquoise	turquoise
81	Rhodococcus	magenta	magenta
82	Johnsonella	turquoise	turquoise
83	Desulfobulbus	pink	pink
84	Ottowia	tan	tan
85	Granulicatella	turquoise	turquoise
86	Olsenella_F	turquoise	turquoise
87	JAFKFH01	yellow	green
88	GN02_873	turquoise	turquoise
89	Didemnitutus	pink	pink
90	Brevundimonas	turquoise	turquoise
91	Kingella_A	turquoise	turquoise
92	Malassezia	brown	brown
93	Curtobacterium	magenta	magenta
94	Haemophilus_A	turquoise	turquoise
95	Micrococcus	turquoise	turquoise
96	Lancefieldella	turquoise	turquoise
97	Kingella_B	turquoise	turquoise
98	Brevibacillus	black	black
99	Nocardia	grey	grey
100	Pauljensenia	turquoise	turquoise
101	Pseudonocardia	blue	blue
102	Nitrospira_A	grey	grey
103	Luteococcus	blue	blue
104	Pleomorphomonas	grey	grey
105	Bacteriovorax	turquoise	turquoise
106	Moraxella	purple	purple
107	Trichoderma	pink	pink
108	Vanrija	grey	grey
109	Pantoea	grey	grey
110	Vibrio	grey	grey
111	L1I39	turquoise	turquoise
112	Eikenella	purple	purple
113	Hymenobacter	grey	grey
114	PUIC01	greenyellow	greenyellow
115	Aquamicrobium_A	greenyellow	greenyellow
