# Supplementary material for: Tumor microbiome-transcriptome crosstalk identifies Prevotella as an immunotherapeutic predictor in NSCLC
Source: Theranostics. 2026 Jan 1;16(7):3426–46. doi: 10.7150/thno.126091 (PMC12846730; doi:10.7150/thno.126091)
Supplement: Supplementary file 2 — Supplementary tables. [file thnov16p3426s2.zip › s2/Table S7.xlsx]

## Sheet: Sheet1
Table S7. Microbial ranking in gene dependent networks of NSCLC based on CMI.
Rank	Microbes	Out-degree
1	Escherichia	544
2	Caulobacter	343
3	Rhodococcus	339
4	Pseudomonas_E	303
5	Streptococcus	290
6	Cupriavidus	228
7	Neisseria	227
8	Prevotella	187
9	Comamonas	178
10	Salmonella	178
11	Acinetobacter	173
12	Cutibacterium	171
13	Stenotrophomonas	161
14	Klebsiella	150
15	Pelomonas	149
16	Bradyrhizobium	134
17	Actinomyces	133
18	Tannerella	133
19	Sediminibacterium	131
20	Bosea	127
21	F0058	125
22	Mycobacterium	116
23	Herbaspirillum	114
24	Tardiphaga	114
25	Geobacillus	114
26	Bacillus_A	112
27	Nakamurella	112
28	Corynebacterium	108
29	Novosphingobium	103
30	Mesorhizobium	103
31	Afipia	92
32	Porphyromonas	90
33	Phyllobacterium	88
34	Peptidiphaga	84
35	Treponema	82
36	Xanthobacter	78
37	Lautropia	76
38	Streptomyces	69
39	Arachnia	61
40	Leptotrichia	52
41	Centipeda	31
42	Sphingomonas	23
43	Brevibacillus_D	10
