# Supplementary material for: Tumor microbiome-transcriptome crosstalk identifies Prevotella as an immunotherapeutic predictor in NSCLC
Source: Theranostics. 2026 Jan 1;16(7):3426–46. doi: 10.7150/thno.126091 (PMC12846730; doi:10.7150/thno.126091)
Supplement: Supplementary file 2 — Supplementary tables. [file thnov16p3426s2.zip › s2/Table S8.xlsx]

## Sheet: Sheet1
Table S8. Microbial ranking in gene dependent networks of LUAD and LUSC based on CMI.
Rank	Microbes	Out-degree
1	Mesorhizobium	427
2	Tannerella	383
3	Leptotrichia	337
4	Escherichia	335
5	Cupriavidus	164
6	Bacillus_A	142
7	Prevotella	136
8	Porphyromonas	122
9	Sediminibacterium	106
10	Bradyrhizobium	104
11	Acinetobacter	103
12	Corynebacterium	98
13	Phyllobacterium	94
14	Afipia	86
15	Mycobacterium	83
16	Salmonella	79
17	Pelomonas	67
18	Novosphingobium	66
19	Pseudomonas_E	65
20	Streptococcus	50
21	Neisseria	46
22	Klebsiella	46
23	Cutibacterium	46
24	Tardiphaga	24
