# Supplementary material for: Tumor microbiome-transcriptome crosstalk identifies Prevotella as an immunotherapeutic predictor in NSCLC
Source: Theranostics. 2026 Jan 1;16(7):3426–46. doi: 10.7150/thno.126091 (PMC12846730; doi:10.7150/thno.126091)
Supplement: Supplementary file 2 — Supplementary tables. [file thnov16p3426s2.zip › s2/Table S9.xlsx]

## Sheet: Sheet1
Table S9. Microbial ranking in gene dependent networks of LUADP and LUSCP based on CMI.
Rank	Microbes	Out-degree
1	Sediminibacterium	25
2	Novosphingobium	20
3	Mesorhizobium	20
4	Salmonella	19
5	Bradyrhizobium	19
6	Cupriavidus	19
7	Klebsiella	18
8	Escherichia	13
9	Bacillus_A	12
10	Porphyromonas	12
11	Tannerella	10
12	Mycobacterium	9
13	Pelomonas	9
14	Streptococcus	8
15	Phyllobacterium	8
16	Pseudomonas_E	7
17	Acinetobacter	5
18	Prevotella	4
